# Supplementary material for: Major antigenic site B of human influenza H3N2 viruses has an evolving local fitness landscape
Source: Nat Commun. 2020 Mar 6;11:1233. doi: 10.1038/s41467-020-15102-5 (PMC7060233; doi:10.1038/s41467-020-15102-5)
Supplement: Supplementary file 6 — Supplementary Data 2 [file 41467_2020_15102_MOESM6_ESM.xlsx]

## Sheet: Fitness and preference
Genetic Background	Variant	Fitness	Preference
HK68	HNYDSA	1.9608	1.02712
HK68	HEYDSA	1.35543	0.517393
HK68	QGSDNA	2.34241	1.34844
HK68	HNYDSV	2.72585	1.6713
HK68	HEYDSV	1.70106	0.80842
HK68	HKSESA	0.995958	0.214713
HK68	EGSDNA	1.34483	0.50847
HK68	ENYEFV	-0.654575	-1.17506
HK68	HNFDSA	0.970863	0.193582
HK68	HNFDSV	1.65346	0.768339
HK68	ENYEFA	-0.391632	-0.953657
HK68	EGSDNV	1.28585	0.458804
HK68	HKSESV	1.31392	0.482439
HK68	KGFDNV	0.285622	-0.3834
HK68	QESDSA	2.24045	1.26259
HK68	ENSDFA	-0.471509	-1.02091
HK68	QESDSV	1.94104	1.01048
HK68	QNFESV	1.7379	0.839435
HK68	KGFDNA	0.120561	-0.522384
HK68	ENSDFV	-0.547029	-1.0845
HK68	KGFEFA	-0.86654	-1.35354
HK68	KNFDNA	2.38256	1.38225
HK68	QEFDNA	1.56626	0.694913
HK68	HKSDSV	0.668696	-0.0608465
HK68	HNSDFA	0.22691	-0.432836
HK68	HKFDSA	-0.219859	-0.809022
HK68	HKSDSA	0.499652	-0.203184
HK68	QEFDNV	1.75333	0.852427
HK68	KNFDNV	2.10331	1.14711
HK68	KGFEFV	-0.448904	-1.00188
HK68	HKFDSV	-0.0386895	-0.656475
HK68	HNSDFV	0.13062	-0.513914
HK68	EKFDNA	-0.282429	-0.861707
HK68	HEYESV	2.51711	1.49554
HK68	HEYDNA	1.57006	0.698111
HK68	EKFDNV	-0.364106	-0.93048
HK68	HGFDSA	0.657736	-0.0700748
HK68	HEYDNV	1.89407	0.970936
HK68	HEYESA	0.83107	0.0758748
HK68	KKYDNA	-1.21463	-1.64663
HK68	ENSENV	0.561626	-0.151001
HK68	QNFDNA	2.07385	1.12232
HK68	KEFDSV	1.21135	0.396073
HK68	KESDNA	2.97104	1.87776
HK68	KEFDSA	1.15521	0.348803
HK68	QNFDNV	1.86603	0.947327
HK68	ENSENA	0.642241	-0.0831222
HK68	QGYENA	0.934482	0.162949
HK68	QNFESA	1.53155	0.665685
HK68	KESDNV	2.71387	1.66121
HK68	EGYENV	1.23307	0.414365
HK68	HGYDFV	-0.372082	-0.937195
HK68	QKYEFA	-1.24746	-1.67427
HK68	EGYENA	0.699254	-0.0351163
HK68	QKYEFV	-0.995832	-1.4624
HK68	HGYDFA	-0.841567	-1.33251
HK68	ENFENV	0.516833	-0.188717
HK68	KGSESA	1.03724	0.249475
HK68	QKYDNA	-0.00331675	-0.62669
HK68	HKSDFV	-0.660536	-1.18008
HK68	QKSESA	1.38629	0.543381
HK68	QKYDNV	-0.239673	-0.825705
HK68	KGSESV	1.48242	0.624317
HK68	ENFENA	1.01201	0.228226
HK68	HNSESA	0.60121	-0.117671
HK68	QKSESV	1.43992	0.588531
HK68	HKSDFA	-0.036203	-0.654381
HK68	EKFESV	0.615186	-0.105903
HK68	ENYESV	0.333677	-0.342937
HK68	HNFEFV	0.059167	-0.574078
HK68	KKFENV	-1.03924	-1.49895
HK68	HNFEFA	-0.598463	-1.12781
HK68	ENYESA	0.219322	-0.439226
HK68	HNFDNV	1.93131	1.00229
HK68	KKFENA	-1.36407	-1.77246
HK68	EKSDFA	0.071459	-0.563728
HK68	KEFDFV	0.0170601	-0.609533
HK68	EGYDFV	-1.28054	-1.70213
HK68	QKFDSA	-0.685767	-1.20132
HK68	HGYENV	1.23408	0.415214
HK68	EKSDFV	-0.484299	-1.03168
HK68	HGYENA	1.27843	0.452558
HK68	QESESA	2.76199	1.70174
HK68	QKFDSV	0.24818	-0.414927
HK68	EGYDFA	-0.720475	-1.23055
HK68	KEFDFA	0.781272	0.0339442
HK68	HEFENA	2.3911	1.38944
HK68	KKSENV	-0.374693	-0.939395
HK68	KGFESA	-0.292069	-0.869824
HK68	HEFENV	2.42326	1.41652
HK68	KGFESV	0.49085	-0.210595
HK68	KKSENA	-0.586284	-1.11756
HK68	QESENA	2.83525	1.76342
HK68	KKSDFA	-1.20781	-1.64089
HK68	EEFENV	1.4746	0.617739
HK68	QEFESA	1.81744	0.90641
HK68	QESENV	2.77097	1.7093
HK68	EEFENA	1.34687	0.510186
HK68	KKSDFV	-1.56963	-1.94555
HK68	QNFDSA	1.13273	0.329874
HK68	HNFESV	1.46422	0.608998
HK68	HGSDSA	1.52577	0.660821
HK68	KNYDFA	0.879429	0.116594
HK68	EESESV	2.60642	1.57074
HK68	QNFDSV	1.99722	1.05779
HK68	EESESA	2.35138	1.35599
HK68	KNYDFV	0.52966	-0.177917
HK68	HGSDSV	1.62913	0.747854
HK68	HNFESA	0.576715	-0.138296
HK68	ENFESA	-0.425124	-0.981858
HK68	HKYDNA	-0.119753	-0.724732
HK68	QEYDNA	1.3429	0.506841
HK68	EEYEFA	-0.00758154	-0.630281
HK68	QNSEFV	1.2087	0.393844
HK68	HKYEFV	-0.674894	-1.19217
HK68	HKSENV	1.48407	0.625708
HK68	QNSEFA	0.628833	-0.0944117
HK68	EEYEFV	0.342135	-0.335816
HK68	HKYDNV	-0.0183491	-0.639348
HK68	ENFESV	0.178483	-0.473613
HK68	HKSENA	1.41299	0.56586
HK68	HKYEFA	-1.55033	-1.9293
HK68	KKYENV	-1.24053	-1.66844
HK68	QKYDSA	-0.623835	-1.14918
HK68	EEFDFA	-0.844788	-1.33522
HK68	KGSDFV	0.675884	-0.0547941
HK68	QEYDFV	0.672505	-0.0576389
HK68	KEYDNV	1.40818	0.561811
HK68	QKYDSV	-0.329924	-0.901698
HK68	QNFENA	1.8089	0.899222
HK68	KGSDFA	0.962811	0.186802
HK68	HKFESV	0.653396	-0.0737297
HK68	HEYEFA	-0.371371	-0.936597
HK68	HESDFV	-0.0884373	-0.698363
HK68	HKFESA	-0.0886075	-0.698506
HK68	QKFDNA	-0.37969	-0.943602
HK68	HNSDNA	1.0618	0.270151
HK68	EKFDSV	-0.601376	-1.13026
HK68	HGSESV	2.97393	1.88019
HK68	HGSDNA	2.05947	1.1102
HK68	EKSDSA	0.377763	-0.305817
HK68	EKFDSA	-0.725937	-1.23515
HK68	HNSDNV	1.86069	0.942827
HK68	QEYEFA	-0.234262	-0.821149
HK68	EKSDSV	1.17055	0.361724
HK68	KKFEFA	-2.44235	-2.68039
HK68	HGSDNV	1.84417	0.928921
HK68	HGSESA	1.91365	0.987421
HK68	EGSENA	1.91612	0.989503
HK68	QKSDNV	0.868409	0.107315
HK68	EESDNV	1.23623	0.417028
HK68	EESEFA	2.05253	1.10436
HK68	QNSESV	1.86523	0.946648
HK68	EGSDFV	-0.353065	-0.921183
HK68	KKYENA	-1.33356	-1.74677
HK68	EESEFV	1.57578	0.702934
HK68	EESDNA	1.39355	0.54949
HK68	QKSDNA	1.20695	0.392373
HK68	QEYEFV	0.754207	0.0111552
HK68	EGSENV	2.00666	1.06573
HK68	QNFENV	2.19138	1.22127
HK68	EGSDFA	-0.0453936	-0.66212
HK68	QNSESA	2.23384	1.25703
HK68	KEYDFA	0.5022	-0.201039
HK68	KNSDFV	1.3668	0.526967
HK68	KKYEFA	-1.58697	-1.96014
HK68	QKFEFA	-1.22199	-1.65283
HK68	HESEFV	1.98762	1.0497
HK68	KKSDSA	-0.798508	-1.29625
HK68	EEFESV	1.84089	0.926154
HK68	HESEFA	1.87907	0.958305
HK68	QKFEFV	-1.22226	-1.65306
HK68	KKYEFV	-1.79743	-2.13735
HK68	KNSDFA	1.84815	0.93227
HK68	KEYDFV	-0.0183233	-0.639326
HK68	EEFESA	1.23508	0.41606
HK68	KKSDSV	-0.595692	-1.12548
HK68	QGYESA	0.454507	-0.241196
HK68	HKFENV	0.546544	-0.1637
HK68	QGYDFV	-0.293617	-0.871127
HK68	QEYENV	2.01807	1.07535
HK68	QKFDNV	0.176931	-0.47492
HK68	QEFDFV	0.0647202	-0.569402
HK68	KNFDFV	0.0290549	-0.599433
HK68	KKFESV	-1.01533	-1.47882
HK68	KGFDFA	-0.598563	-1.1279
HK68	QGYDFA	-0.693147	-1.20754
HK68	KKFEFV	-1.46029	-1.85349
HK68	HKFENA	0.326822	-0.348709
HK68	QGSENA	2.37717	1.37771
HK68	KGFDFV	-0.866054	-1.35313
HK68	KKFESA	-1.70111	-2.05625
HK68	KNFDFA	0.760135	0.016146
HK68	QEFDFA	0.471942	-0.226516
HK68	HGFENV	1.56585	0.69457
HK68	EKFDFV	-1.66039	-2.02197
HK68	ENFEFA	-0.29306	-0.870659
HK68	HGFENA	1.53296	0.666874
HK68	ENFEFV	-0.807352	-1.3037
HK68	EKFDFA	-1.56829	-1.94442
HK68	QEFEFA	0.0663921	-0.567995
HK68	KESENV	2.63099	1.59143
HK68	HEYDFA	-0.105603	-0.712816
HK68	KNSENV	2.8338	1.7622
HK68	HEYDFV	0.107194	-0.533639
HK68	KESENA	2.27397	1.29082
HK68	QKSEFA	0.545094	-0.164921
HK68	KNSENA	2.92636	1.84014
HK68	EKFESA	0.455819	-0.240092
HK68	HNSESV	1.37055	0.530121
HK68	EEFDFV	-1.49543	-1.88307
HK68	HESESV	2.59012	1.55702
HK68	ENYENA	1.04901	0.259379
HK68	HGFDSV	1.10361	0.305359
HK68	KEYDSV	1.23711	0.417768
HK68	ENYENV	1.04726	0.257913
HK68	HESESA	1.90106	0.97682
HK68	QKYENA	-0.074108	-0.686298
HK68	QKSENV	1.39513	0.550821
HK68	KNYENA	2.11312	1.15538
HK68	QNYESA	1.86804	0.94902
HK68	QKYENV	0.113329	-0.528473
HK68	KNYENV	2.25521	1.27502
HK68	QESESV	2.99538	1.89825
HK68	HNFDFV	-0.27397	-0.854584
HK68	QEFEFV	0.826826	0.0723013
HK68	HNFDFA	-0.276011	-0.856303
HK68	QKSENA	1.33255	0.498128
HK68	KEYENA	1.44001	0.588613
HK68	HKYDSV	-0.218689	-0.808037
HK68	QKSEFV	0.409334	-0.279233
HK68	HKYDSA	-0.577765	-1.11038
HK68	KESDFA	1.62171	0.741602
HK68	QGYDSV	0.876967	0.114521
HK68	ENSEFA	-0.45707	-1.00876
HK68	QGYEFA	-0.786521	-1.28616
HK68	QGYDSA	0.646466	-0.0795643
HK68	QEYDSA	1.2898	0.462135
HK68	KESDFV	1.14898	0.343558
HK68	QGYEFV	-0.116844	-0.722282
HK68	ENSEFV	0.0619579	-0.571728
HK68	KEYENV	1.79443	0.887039
HK68	HNSDSA	0.464613	-0.232687
HK68	QGSDFV	1.20624	0.391775
HK68	EGFENV	1.40866	0.562211
HK68	QGSDFA	2.03292	1.08785
HK68	HNSDSV	1.39244	0.548553
HK68	KEYDNA	1.5399	0.672719
HK68	EGFENA	0.722198	-0.0157969
HK68	EKSESV	2.08486	1.13158
HK68	KKFDSA	-1.86519	-2.19441
HK68	QGYENV	1.01229	0.228464
HK68	HEYENA	1.91678	0.990059
HK68	KKFDSV	-1.18494	-1.62163
HK68	EKSESA	1.96902	1.03404
HK68	HEYENV	2.26838	1.28611
HK68	QNFEFV	0.669696	-0.060005
HK68	EEYENV	1.74958	0.849276
HK68	KKYDNV	-1.27582	-1.69815
HK68	EGSESV	2.3442	1.34995
HK68	HKYDFV	-1.38907	-1.79351
HK68	KESDSA	2.50693	1.48697
HK68	QEYENA	1.71582	0.820845
HK68	KESDSV	2.8017	1.73517
HK68	HKYDFA	-0.980829	-1.44977
HK68	EGSESA	2.01032	1.06882
HK68	EEYENA	1.23575	0.416617
HK68	EGYDNV	0.023089	-0.604456
HK68	HNYDNV	2.54359	1.51784
HK68	EGYESA	0.622417	-0.0998144
HK68	HGYEFV	0.563537	-0.149392
HK68	QEYDFA	0.620786	-0.101188
HK68	KGSEFV	0.604616	-0.114803
HK68	KGYESV	0.0786119	-0.557705
HK68	HGYEFA	-0.6874	-1.2027
HK68	EGYESV	1.77292	0.868922
HK68	HNYDNA	2.2221	1.24714
HK68	EGYDNA	0.299278	-0.371902
HK68	KGSEFA	0.258123	-0.406554
HK68	QNSDNA	2.06655	1.11617
HK68	KGSDNV	1.87536	0.955178
HK68	KEFEFA	1.09589	0.298861
HK68	QGSDSV	2.50399	1.4845
HK68	QNYDSA	2.18858	1.21891
HK68	KEFEFV	1.04225	0.253688
HK68	KGSDNA	1.30846	0.477846
HK68	QNYDSV	2.08172	1.12894
HK68	QGSDSA	2.43254	1.42433
HK68	KKFDFA	-1.84583	-2.17811
HK68	EKSENV	1.9795	1.04287
HK68	HEFESV	2.45428	1.44264
HK68	QGYDNA	0.914655	0.146254
HK68	EGFDSV	0.103958	-0.536363
HK68	HKFEFA	-1.2852	-1.70605
HK68	HEFESA	0.675326	-0.0552638
HK68	EKSENA	1.55789	0.687863
HK68	KKFDFV	-2.31833	-2.57597
HK68	HKFEFV	-0.515908	-1.0583
HK68	EGFDSA	-0.31047	-0.885318
HK68	QGYDNV	0.9462	0.172816
HK68	KNSDNA	3.36859	2.2125
HK68	QGFDNV	1.10216	0.304135
HK68	HGSDFA	1.22867	0.410655
HK68	QGSESA	2.08859	1.13472
HK68	EESENV	3.0927	1.9802
HK68	QESEFV	2.16282	1.19723
HK68	KEYESV	1.88399	0.962444
HK68	QNSDNV	2.153	1.18895
HK68	EGSEFV	1.30445	0.474467
HK68	ENFDNV	-0.224183	-0.812663
HK68	HGSDFV	0.160244	-0.48897
HK68	QGFDNA	0.961468	0.185672
HK68	EGSEFA	1.67448	0.786041
HK68	EESENA	2.7171	1.66394
HK68	EGYDSV	0.0683192	-0.566372
HK68	QKFDFA	-1.25812	-1.68325
HK68	QNSDSA	1.31219	0.480981
HK68	HGYESV	1.47035	0.61416
HK68	HGFESA	0.635316	-0.0889528
HK68	EKFENV	0.482991	-0.217213
HK68	QNSDSV	1.6122	0.733596
HK68	QKFDFV	-1.29735	-1.71628
HK68	EGYDSA	-0.296266	-0.873357
HK68	QESEFA	1.90658	0.981472
HK68	EKFENA	0.222451	-0.436591
HK68	HGFESV	2.17778	1.20982
HK68	HGYESA	1.16998	0.361241
HK68	ENYDNV	0.385019	-0.299706
HK68	KEFESA	1.64376	0.760167
HK68	KGSDSV	1.84162	0.926775
HK68	HESDSA	0.985817	0.206173
HK68	EKYENA	0.118802	-0.523865
HK68	QNYESV	2.25702	1.27655
HK68	QNYDNA	2.38136	1.38124
HK68	EKYENV	0.579221	-0.136185
HK68	HESDSV	1.81317	0.902819
HK68	KGSDSA	1.35869	0.520137
HK68	KEFESV	2.01384	1.07179
HK68	ENYDNA	0.340136	-0.337499
HK68	QNYDNV	2.60631	1.57065
HK68	QEYESA	1.34089	0.505147
HK68	KNYEFA	0.989361	0.209158
HK68	EEYDFV	-1.1259	-1.57192
HK68	QNYENA	2.4693	1.45529
HK68	KNYEFV	0.843087	0.0859933
HK68	EEYDFA	-0.694846	-1.20897
HK68	KGYDSV	0.215049	-0.442823
HK68	HKYESV	0.554414	-0.157074
HK68	ENFDFV	-1.33018	-1.74392
HK68	HGFEFA	-0.440336	-0.994666
HK68	QKFESV	0.234193	-0.426704
HK68	KESESA	2.63115	1.59157
HK68	QGSENV	2.45203	1.44074
HK68	HEFDFA	-0.288678	-0.866968
HK68	KKYDFV	-2.16853	-2.44983
HK68	ENFDFA	-1.01753	-1.48067
HK68	HKYESA	-0.0729068	-0.685286
HK68	KKYDFA	-1.53623	-1.91743
HK68	HEFDFV	0.125163	-0.518509
HK68	QKFESA	-0.261707	-0.844258
HK68	HGFEFV	0.59383	-0.123884
HK68	KESESV	2.66085	1.61658
HK68	EESDFA	0.158127	-0.490753
HK68	QKSDFA	-0.197656	-0.790327
HK68	QEYDSV	1.60447	0.727085
HK68	QNYENV	2.36168	1.36467
HK68	QKSDFV	-0.228952	-0.816678
HK68	EESDFV	-0.169076	-0.766262
HK68	QEYESV	2.29459	1.30818
HK68	KGYDSA	-0.135102	-0.737656
HK68	KEYESA	1.5217	0.657393
HK68	EGFEFV	0.158148	-0.490735
HK68	HGSENA	2.41429	1.40897
HK68	EGFEFA	-0.319623	-0.893024
HK68	HGSENV	2.28697	1.30176
HK68	ENYDSA	-0.126971	-0.730809
HK68	EKYDFA	-1.49777	-1.88504
HK68	EGSDSV	1.23214	0.413584
HK68	EEYDSA	-0.158941	-0.757728
HK68	EESDSA	0.874924	0.1128
HK68	EEYDSV	0.176033	-0.475675
HK68	EGSDSA	1.15759	0.350812
HK68	QEYDNV	1.84147	0.926646
HK68	EKYDFV	-1.53543	-1.91675
HK68	ENYDSV	0.176644	-0.475161
HK68	QGFENA	1.24753	0.426541
HK68	EESDSV	1.12614	0.324331
HK68	KNSEFV	1.96496	1.03062
HK68	QNFEFA	-0.0551949	-0.670372
HK68	HESDNA	2.09313	1.13855
HK68	KESEFA	1.98387	1.04655
HK68	QESDFA	1.89307	0.970097
HK68	HESDNV	2.09316	1.13857
HK68	KNSEFA	1.8348	0.92103
HK68	QESDFV	1.21199	0.396615
HK68	KESEFV	2.13614	1.17476
HK68	KNFENA	2.1083	1.15132
HK68	KNFDSV	1.78833	0.881899
HK68	HKFDNA	-0.0240976	-0.644188
HK68	QGSEFV	1.83669	0.922616
HK68	HNSEFA	-0.123614	-0.727982
HK68	EGFDNV	0.151881	-0.496012
HK68	QEFESV	2.44993	1.43898
HK68	KNFDSA	1.71883	0.823378
HK68	KNFENV	1.95193	1.01965
HK68	EGFDNA	0.175516	-0.476111
HK68	HNSEFV	0.703823	-0.0312688
HK68	QGSEFA	2.01863	1.07582
HK68	HKFDNV	-0.123565	-0.727941
HK68	HGFDNV	1.2869	0.45969
HK68	ENFDSV	-0.0951589	-0.704023
HK68	EKFEFA	-0.739742	-1.24677
HK68	ENFDSA	-0.367215	-0.933098
HK68	HGFDNA	1.13076	0.328218
HK68	EKYDSA	-1.00215	-1.46772
HK68	QKYESV	0.0336166	-0.595592
HK68	ENSDNV	0.10579	-0.534821
HK68	HEYEFV	1.23454	0.415602
HK68	QKYESA	-0.132939	-0.735834
HK68	EKYDSV	-0.789607	-1.28876
HK68	KGYENA	-0.1605	-0.759041
HK68	HNYENV	2.28413	1.29937
HK68	KKYDSA	-0.437527	-0.992301
HK68	KGYDFV	-0.754632	-1.25931
HK68	KKYDSV	-1.3047	-1.72247
HK68	HNYENA	1.50463	0.64302
HK68	KGYENV	-0.143855	-0.745026
HK68	KGYDFA	-0.835176	-1.32713
HK68	QGFDSA	0.788183	0.0397628
HK68	ENSESA	0.259511	-0.405386
HK68	KGSENV	1.49574	0.635535
HK68	QGFEFV	-0.0289576	-0.64828
HK68	HGYDSA	0.584469	-0.131767
HK68	EKYESV	0.767176	0.0220746
HK68	HNYDFA	0.519283	-0.186654
HK68	KEFENV	1.8791	0.958327
HK68	KNYESA	1.75938	0.857522
HK68	EKYESA	0.667172	-0.0621301
HK68	HGYDSV	0.782258	0.0347741
HK68	QGFEFA	-0.37949	-0.943433
HK68	KGSENA	1.22586	0.408289
HK68	ENSESV	0.147424	-0.499765
HK68	QGFDSV	1.09529	0.298354
HK68	KNYESV	2.21972	1.24513
HK68	KEFENA	1.59137	0.716058
HK68	HNYDFV	0.678332	-0.0527329
HK68	EKFEFV	-0.623707	-1.14907
HK68	QNYDFA	1.05294	0.262694
HK68	KNSDNV	3.39228	2.23245
HK68	KKFDNV	-1.02351	-1.48571
HK68	ENYDFA	-0.462816	-1.0136
HK68	QNYDFV	0.327405	-0.348219
HK68	ENYDFV	-1.07861	-1.5321
HK68	KKFDNA	-0.839274	-1.33058
HK68	HNFDNA	1.506	0.644178
HK68	QNYEFA	0.573707	-0.140828
HK68	EGYEFV	0.217671	-0.440616
HK68	EKSEFA	1.46602	0.610509
HK68	KKSESV	-0.308301	-0.883492
HK68	KKSESA	-0.882389	-1.36688
HK68	EKSEFV	0.871315	0.109762
HK68	EGYEFA	-0.479202	-1.02739
HK68	KGFENA	-0.108138	-0.714952
HK68	QEFENV	2.50609	1.48626
HK68	QEFENA	1.95398	1.02138
HK68	KGFENV	0.316109	-0.35773
HK68	ENSDNA	0.20564	-0.450746
HK68	HGFDFV	-0.300063	-0.876554
HK68	QNYEFV	0.761484	0.017282
HK68	EKYEFV	-0.560262	-1.09565
HK68	EEFDNV	0.11145	-0.530055
HK68	EEFDNA	0.0190785	-0.607833
HK68	EKYEFA	-0.563469	-1.09835
HK68	HNYESA	1.02174	0.236419
HK68	QNFDFA	0.217531	-0.440733
HK68	KGYDNA	0.219938	-0.438707
HK68	HNYESV	1.686	0.795741
HK68	EEYDNV	0.302972	-0.368791
HK68	QNSDFV	0.731314	-0.00812108
HK68	HEFEFA	-0.255728	-0.839224
HK68	EEYESA	1.21851	0.402102
HK68	EEYDNA	0.407098	-0.281116
HK68	EEYESV	2.19722	1.2262
HK68	HEFEFV	0.909793	0.142161
HK68	QNSDFA	0.574175	-0.140434
HK68	HGYDNA	1.01142	0.227731
HK68	QGFESV	1.72726	0.830478
HK68	QGYESV	1.50195	0.640763
HK68	QKYDFA	-0.995958	-1.46251
HK68	QGFDFA	-0.384025	-0.947252
HK68	QGFESA	1.09237	0.295893
HK68	HGYDNV	0.858822	0.0992417
HK68	QGFDFV	-0.531925	-1.07179
HK68	QKYDFV	-1.37003	-1.77748
HK68	HKSDNA	0.604692	-0.114739
HK68	KNFESV	1.89075	0.968142
HK68	HKSDNV	0.902332	0.135878
HK68	KGYDNV	0.137437	-0.508174
HK68	KNFESA	1.84728	0.93154
HK68	HKFDFA	-1.30878	-1.72591
HK68	HNSENA	1.63039	0.748916
HK68	EGFDFV	-1.14205	-1.58552
HK68	QEFDSA	1.47152	0.615146
HK68	EKSDNA	0.902532	0.136046
HK68	QEFDSV	1.54027	0.673028
HK68	EGFDFA	-0.701787	-1.21481
HK68	HNSENV	2.40589	1.4019
HK68	HKFDFV	-1.2544	-1.68012
HK68	EKSDNV	1.27082	0.446146
HK68	HGSEFA	2.019	1.07613
HK68	KEFDNA	1.37402	0.533049
HK68	EKYDNV	-0.167768	-0.765161
HK68	KEFDNV	1.30137	0.471877
HK68	HGSEFV	1.78214	0.876692
HK68	EKYDNA	-0.285779	-0.864528
HK68	KKSDNV	0.00803217	-0.617134
HK68	HEFDNA	1.73142	0.833978
HK68	KKSEFA	-0.978468	-1.44778
HK68	ENFDNA	0.152058	-0.495863
HK68	KNSDSV	3.00551	1.90678
HK68	EEFDSA	-0.379837	-0.943726
HK68	KKYESA	-1.81747	-2.15423
HK68	KKSEFV	-1.11436	-1.5622
HK68	HEFDNV	1.66556	0.778527
HK68	KKSDNA	-0.389465	-0.951832
HK68	KKYESV	-0.680075	-1.19653
HK68	KGYESA	-0.312756	-0.887242
HK68	KNSDSA	2.28777	1.30244
HK68	HESDFA	0.45707	-0.239039
HK68	KNYDSV	1.96131	1.02755
HK68	QKSDSA	1.36932	0.529092
HK68	EEFEFA	-0.0858692	-0.696201
HK68	QESDNA	2.7411	1.68415
HK68	ENSDSA	-0.641322	-1.1639
HK68	KNFEFV	0.880977	0.117897
HK68	HNFENV	1.8952	0.971888
HK68	QESDNV	2.97581	1.88177
HK68	EEFEFV	0.116864	-0.525496
HK68	QKSDSV	1.35725	0.518926
HK68	KNYDSA	1.814	0.903512
HK68	HNFENA	1.24299	0.422714
HK68	KNFEFA	0.988353	0.208309
HK68	KEYDSA	0.821103	0.0674824
HK68	ENSDSV	-0.083699	-0.694373
HK68	KEYEFV	0.764856	0.0201211
HK68	QNSENV	2.44587	1.43556
HK68	QNFDFV	0.00581397	-0.619002
HK68	QNSENA	2.36326	1.366
HK68	QGFENV	1.54022	0.672984
HK68	HKSEFA	0.444327	-0.249768
HK68	HKYENA	0.0868071	-0.550805
HK68	HEFDSA	1.12172	0.320606
HK68	HGFDFA	-0.376726	-0.941106
HK68	EGFESA	0.932996	0.161697
HK68	QKFENA	0.155331	-0.493107
HK68	HESENV	2.90347	1.82086
HK68	HEFDSV	1.81788	0.906778
HK68	HKYENV	0.293056	-0.377141
HK68	HKSEFV	0.432527	-0.259704
HK68	HESENA	2.56531	1.53613
HK68	QKFENV	0.37313	-0.309717
HK68	EGFESV	1.88516	0.963433
HK68	KEYEFA	0.774825	0.0285156
HK68	EEFDSV	-0.0511241	-0.666945
HK68	KGFDSV	0.0865547	-0.551017
HK68	KGYEFV	-0.833398	-1.32563
HK68	QGSESV	2.89573	1.81434
HK68	KGFDSA	-0.0901511	-0.699806
HK68	KGYEFA	-1.17937	-1.61695
HK68	QGSDNV	2.5773	1.54623
HK68	KNYDNV	2.48601	1.46935
HK68	HNYEFA	-0.0744035	-0.686546
HK68	KNSESA	2.65788	1.61408
HK68	KNYDNA	2.62432	1.58581
HK68	KNSESV	2.80234	1.73571
HK68	HNYEFV	0.316758	-0.357183
Bk79	HNYDSA	-1.21728	-0.079425
Bk79	HEYDSA	0.39444	0.732227
Bk79	QGSDNA	0.538199	0.804623
Bk79	HNYDSV	-1.67398	-0.309414
Bk79	HEYDSV	-0.186776	0.439531
Bk79	HKSESA	-1.73398	-0.339632
Bk79	EGSDNA	1.60039	1.33953
Bk79	ENYEFV	-0.60539	0.228719
Bk79	HNFDSA	-0.998965	0.0305175
Bk79	HNFDSV	-1.27445	-0.108213
Bk79	ENYEFA	0.513145	0.792006
Bk79	EGSDNV	1.04074	1.0577
Bk79	HKSESV	-2.00492	-0.476077
Bk79	KGFDNV	-3.07365	-1.01428
Bk79	QESDSA	2.62113	1.85358
Bk79	ENSDFA	0.253033	0.661015
Bk79	QESDSV	2.03745	1.55964
Bk79	QNFESV	0.53556	0.803294
Bk79	KGFDNA	-4.08144	-1.5218
Bk79	ENSDFV	-1.1516	-0.0463509
Bk79	KGFEFA	-4.07754	-1.51983
Bk79	KNFDNA	-3.29584	-1.12617
Bk79	QEFDNA	1.15499	1.11523
Bk79	HKSDSV	-2.8962	-0.924919
Bk79	HNSDFA	-1.30701	-0.124614
Bk79	HKFDSA	-3.05011	-1.00243
Bk79	HKSDSA	-2.8569	-0.905124
Bk79	QEFDNV	0.854656	0.963989
Bk79	KNFDNV	-4.08933	-1.52577
Bk79	KGFEFV	-2.79999	-0.876466
Bk79	HKFDSV	-3.31216	-1.13439
Bk79	HNSDFV	-1.28582	-0.113943
Bk79	EKFDNA	-2.42291	-0.686574
Bk79	HEYESV	2.78515	1.93617
Bk79	HEYDNA	0.55829	0.814741
Bk79	EKFDNV	-1.84423	-0.395153
Bk79	HGFDSA	-1.52643	-0.235112
Bk79	HEYDNV	0.1039	0.585913
Bk79	HEYESA	2.7893	1.93826
Bk79	KKYDNA	-3.50474	-1.23137
Bk79	ENSENV	2.66863	1.87749
Bk79	QNFDNA	-0.804573	0.128412
Bk79	KEFDSV	-2.08901	-0.518422
Bk79	KESDNA	-1.31331	-0.127783
Bk79	KEFDSA	-2.15515	-0.551731
Bk79	QNFDNV	-0.296207	0.384422
Bk79	ENSENA	2.81367	1.95054
Bk79	QGYENA	-1.2806	-0.111313
Bk79	QNFESA	-0.182084	0.441893
Bk79	KESDNV	-0.588787	0.23708
Bk79	EGYENV	1.32296	1.19982
Bk79	HGYDFV	-2.98376	-0.96901
Bk79	QKYEFA	-3.79549	-1.37779
Bk79	EGYENA	0.910711	0.992217
Bk79	QKYEFV	-3.40858	-1.18295
Bk79	HGYDFA	-2.70487	-0.828565
Bk79	ENFENV	2.05712	1.56954
Bk79	KGSESA	-2.55205	-0.751604
Bk79	QKYDNA	-2.79535	-0.874132
Bk79	HKSDFV	-3.19527	-1.07553
Bk79	QKSESA	-2.11384	-0.530928
Bk79	QKYDNV	-3.13549	-1.04542
Bk79	KGSESV	-2.00653	-0.476888
Bk79	ENFENA	1.72885	1.40422
Bk79	HNSESA	0.521736	0.796333
Bk79	QKSESV	-1.76527	-0.355388
Bk79	HKSDFA	-3.30963	-1.13312
Bk79	EKFESV	-0.988611	0.0357315
Bk79	ENYESV	2.15482	1.61874
Bk79	HNFEFV	-1.11365	-0.0272372
Bk79	KKFENV	-2.66093	-0.806435
Bk79	HNFEFA	-0.829771	0.115723
Bk79	ENYESA	1.75458	1.41718
Bk79	HNFDNV	-0.779153	0.141213
Bk79	KKFENA	-2.91777	-0.93578
Bk79	EKSDFA	-2.19125	-0.569912
Bk79	KEFDFV	-2.88845	-0.921017
Bk79	EGYDFV	-2.45766	-0.70407
Bk79	QKFDSA	-3.39944	-1.17835
Bk79	HGYENV	0.547341	0.809227
Bk79	EKSDFV	-2.72184	-0.837113
Bk79	HGYENA	-0.414724	0.324737
Bk79	QESESA	2.97819	2.03339
Bk79	QKFDSV	-3.18584	-1.07078
Bk79	EGYDFA	-1.65127	-0.297979
Bk79	KEFDFA	-2.2327	-0.590783
Bk79	HEFENA	2.21617	1.64964
Bk79	KKSENV	-2.98856	-0.971431
Bk79	KGFESA	-2.87168	-0.912569
Bk79	HEFENV	2.59806	1.84196
Bk79	KGFESV	-2.6043	-0.777918
Bk79	KKSENA	-3.49217	-1.22504
Bk79	QESENA	2.69414	1.89034
Bk79	KKSDFA	-3.66868	-1.31393
Bk79	EEFENV	2.45498	1.7699
Bk79	QEFESA	2.1756	1.62921
Bk79	QESENV	2.98597	2.0373
Bk79	EEFENA	2.39868	1.74155
Bk79	KKSDFV	-3.82137	-1.39083
Bk79	QNFDSA	-0.947952	0.0562073
Bk79	HNFESV	0.750951	0.911764
Bk79	HGSDSA	-1.05605	0.00176849
Bk79	KNYDFA	-3.30811	-1.13235
Bk79	EESESV	4.796	2.94882
Bk79	QNFDSV	-0.88701	0.086897
Bk79	EESESA	3.77388	2.43409
Bk79	KNYDFV	-4.11087	-1.53662
Bk79	HGSDSV	-1.24807	-0.0949292
Bk79	HNFESA	0.231141	0.649991
Bk79	ENFESA	2.02389	1.55281
Bk79	HKYDNA	-3.04659	-1.00065
Bk79	QEYDNA	0.887167	0.980361
Bk79	EEYEFA	1.40352	1.24039
Bk79	QNSEFV	-0.135641	0.465282
Bk79	HKYEFV	-4.01638	-1.48903
Bk79	HKSENV	-2.07717	-0.512458
Bk79	QNSEFA	-0.257959	0.403683
Bk79	EEYEFV	0.0300775	0.548736
Bk79	HKYDNV	-2.63906	-0.795422
Bk79	ENFESV	2.43234	1.7585
Bk79	HKSENA	-2.46487	-0.707701
Bk79	HKYEFA	-3.8122	-1.38621
Bk79	KKYENV	-3.23558	-1.09583
Bk79	QKYDSA	-3.31558	-1.13612
Bk79	EEFDFA	-1.21562	-0.0785886
Bk79	KGSDFV	-3.32504	-1.14088
Bk79	QEYDFV	-1.54638	-0.245157
Bk79	KEYDNV	-1.981	-0.46403
Bk79	QKYDSV	-3.03655	-0.995599
Bk79	QNFENA	-0.0348467	0.516041
Bk79	KGSDFA	-2.7191	-0.835731
Bk79	HKFESV	-2.32998	-0.639775
Bk79	HEYEFA	1.19767	1.13673
Bk79	HESDFV	-1.50267	-0.223145
Bk79	HKFESA	-2.86101	-0.907196
Bk79	QKFDNA	-3.39002	-1.1736
Bk79	HNSDNA	-0.0296868	0.51864
Bk79	EKFDSV	-2.21355	-0.58114
Bk79	HGSESV	0.331918	0.700741
Bk79	HGSDNA	-0.491121	0.286265
Bk79	EKSDSA	-1.28167	-0.111851
Bk79	EKFDSA	-2.06824	-0.507963
Bk79	HNSDNV	-0.104918	0.480754
Bk79	QEYEFA	1.10112	1.08811
Bk79	EKSDSV	-1.02326	0.0182812
Bk79	KKFEFA	-2.65036	-0.801113
Bk79	HGSDNV	-0.624652	0.219019
Bk79	HGSESA	-0.430885	0.316599
Bk79	EGSENA	2.72743	1.9071
Bk79	QKSDNV	-2.3821	-0.666019
Bk79	EESDNV	2.18006	1.63145
Bk79	EESEFA	2.86987	1.97884
Bk79	QNSESV	1.15884	1.11718
Bk79	EGSDFV	-1.30438	-0.123286
Bk79	KKYENA	-3.43858	-1.19806
Bk79	EESEFV	1.43664	1.25707
Bk79	EESDNA	2.64732	1.86676
Bk79	QKSDNA	-3.07758	-1.01626
Bk79	QEYEFV	0.482852	0.776751
Bk79	EGSENV	2.78624	1.93672
Bk79	QNFENV	0.174353	0.621393
Bk79	EGSDFA	-0.0475741	0.509632
Bk79	QNSESA	0.483229	0.776941
Bk79	KEYDFA	-3.22726	-1.09164
Bk79	KNSDFV	-2.52399	-0.737474
Bk79	KKYEFA	-4.03424	-1.49803
Bk79	QKFEFA	-3.51418	-1.23613
Bk79	HESEFV	1.01866	1.04658
Bk79	KKSDSA	-3.83105	-1.3957
Bk79	EEFESV	3.08435	2.08685
Bk79	HESEFA	2.05096	1.56644
Bk79	QKFEFV	-2.82551	-0.889319
Bk79	KKYEFV	-4.73912	-1.853
Bk79	KNSDFA	-2.72768	-0.84005
Bk79	KEYDFV	-2.57414	-0.762729
Bk79	EEFESA	2.94549	2.01692
Bk79	KKSDSV	-3.71763	-1.33858
Bk79	QGYESA	-0.961288	0.0494913
Bk79	HKFENV	-1.87465	-0.41047
Bk79	QGYDFV	-2.63906	-0.795422
Bk79	QEYENV	1.84623	1.46334
Bk79	QKFDNV	-3.31952	-1.1381
Bk79	QEFDFV	-1.18836	-0.0648599
Bk79	KNFDFV	-3.22684	-1.09143
Bk79	KKFESV	-2.27168	-0.610412
Bk79	KGFDFA	-3.65004	-1.30455
Bk79	QGYDFA	-2.71208	-0.832197
Bk79	KKFEFV	-3.47768	-1.21775
Bk79	HKFENA	-2.51359	-0.732239
Bk79	QGSENA	0.416855	0.743515
Bk79	KGFDFV	-2.62961	-0.790667
Bk79	KKFESA	-2.57108	-0.761191
Bk79	KNFDFA	-3.30675	-1.13167
Bk79	QEFDFA	-0.864997	0.0979826
Bk79	HGFENV	0.191538	0.630047
Bk79	EKFDFV	-2.99573	-0.975041
Bk79	ENFEFA	0.761588	0.91712
Bk79	HGFENA	-0.348859	0.357906
Bk79	ENFEFV	-0.353105	0.355768
Bk79	EKFDFA	-2.58222	-0.766797
Bk79	QEFEFA	1.2835	1.17995
Bk79	KESENV	-0.857607	0.101704
Bk79	HEYDFA	-0.913033	0.0737921
Bk79	KNSENV	-2.2882	-0.618731
Bk79	HEYDFV	-1.77608	-0.360833
Bk79	KESENA	-1.40457	-0.173742
Bk79	QKSEFA	-2.584	-0.767694
Bk79	KNSENA	-2.78809	-0.870475
Bk79	EKFESA	-1.44608	-0.194648
Bk79	HNSESV	0.933515	1.0037
Bk79	EEFDFV	-1.8708	-0.408534
Bk79	HESESV	3.54003	2.31632
Bk79	ENYENA	1.37712	1.2271
Bk79	HGFDSV	-1.80359	-0.374688
Bk79	KEYDSV	-2.7027	-0.827473
Bk79	ENYENV	1.6864	1.38285
Bk79	HESESA	2.77716	1.93215
Bk79	QKYENA	-2.93941	-0.94668
Bk79	QKSENV	-2.56238	-0.756809
Bk79	KNYENA	-3.51155	-1.2348
Bk79	QNYESA	-0.693147	0.184525
Bk79	QKYENV	-2.32728	-0.638412
Bk79	KNYENV	-3.5282	-1.24319
Bk79	QESESV	3.42925	2.26054
Bk79	HNFDFV	-2.33884	-0.644236
Bk79	QEFEFV	0.354102	0.711913
Bk79	HNFDFA	-2.4761	-0.713356
Bk79	QKSENA	-1.58578	-0.265001
Bk79	KEYENA	-2.15886	-0.5536
Bk79	HKYDSV	-3.45632	-1.20699
Bk79	QKSEFV	-2.92162	-0.937721
Bk79	HKYDSA	-2.45864	-0.704565
Bk79	KESDFA	-2.06959	-0.508642
Bk79	QGYDSV	-1.89049	-0.418451
Bk79	ENSEFA	2.52191	1.8036
Bk79	QGYEFA	-1.90299	-0.424741
Bk79	QGYDSA	-1.90399	-0.425249
Bk79	QEYDSA	0.806586	0.939781
Bk79	KESDFV	-1.87351	-0.409898
Bk79	QGYEFV	-1.9981	-0.472638
Bk79	ENSEFV	1.10613	1.09063
Bk79	KEYENV	-1.80508	-0.375437
Bk79	HNSDSA	-0.488115	0.287778
Bk79	QGSDFV	-1.0116	0.0241541
Bk79	EGFENV	1.4475	1.26254
Bk79	QGSDFA	-0.76214	0.149781
Bk79	HNSDSV	0.0327898	0.550102
Bk79	KEYDNA	-2.42415	-0.687199
Bk79	EGFENA	1.54423	1.31126
Bk79	EKSESV	-0.348307	0.358185
Bk79	KKFDSA	-3.90585	-1.43337
Bk79	QGYENV	-0.634949	0.213834
Bk79	HEYENA	2.24208	1.66269
Bk79	KKFDSV	-3.02772	-0.991148
Bk79	EKSESA	-0.795945	0.132757
Bk79	HEYENV	2.51651	1.80089
Bk79	QNFEFV	-1.74592	-0.345645
Bk79	EEYENV	2.47451	1.77974
Bk79	KKYDNV	-3.80944	-1.38482
Bk79	EGSESV	3.25195	2.17125
Bk79	HKYDFV	-3.64087	-1.29993
Bk79	KESDSA	-1.80642	-0.376111
Bk79	QEYENA	1.63442	1.35667
Bk79	KESDSV	-2.13848	-0.543332
Bk79	HKYDFA	-3.53984	-1.24905
Bk79	EGSESA	2.98034	2.03447
Bk79	EEYENA	2.17505	1.62893
Bk79	EGYDNV	-0.730265	0.165833
Bk79	HNYDNV	-1.16602	-0.0536086
Bk79	EGYESA	1.57714	1.32783
Bk79	HGYEFV	-1.72315	-0.334178
Bk79	QEYDFA	-0.634366	0.214127
Bk79	KGSEFV	-3.50556	-1.23179
Bk79	KGYESV	-2.73302	-0.842743
Bk79	HGYEFA	-1.05024	0.00469637
Bk79	EGYESV	1.98517	1.53331
Bk79	HNYDNA	-1.03749	0.0111182
Bk79	EGYDNA	-0.706367	0.177868
Bk79	KGSEFA	-3.09104	-1.02304
Bk79	QNSDNA	0.965904	1.02001
Bk79	KGSDNV	-2.98315	-0.968707
Bk79	KEFEFA	-2.55497	-0.753078
Bk79	QGSDSV	0.0350913	0.551261
Bk79	QNYDSA	-1.26764	-0.104784
Bk79	KEFEFV	-2.57432	-0.762823
Bk79	KGSDNA	-3.05201	-1.00338
Bk79	QNYDSV	-0.808217	0.126577
Bk79	QGSDSA	-0.462518	0.300668
Bk79	KKFDFA	-3.46574	-1.21173
Bk79	EKSENV	-0.567233	0.247935
Bk79	HEFESV	3.11022	2.09988
Bk79	QGYDNA	-1.54917	-0.246561
Bk79	EGFDSV	-0.623289	0.219705
Bk79	HKFEFA	-3.04201	-0.998348
Bk79	HEFESA	2.64469	1.86544
Bk79	EKSENA	-0.627944	0.217361
Bk79	KKFDFV	-3.86822	-1.41442
Bk79	HKFEFV	-1.35079	-0.146658
Bk79	EGFDSA	-0.398776	0.332769
Bk79	QGYDNV	-1.55117	-0.247569
Bk79	KNSDNA	-2.14496	-0.546596
Bk79	QGFDNV	-1.36054	-0.15157
Bk79	HGSDFA	-0.869967	0.0954802
Bk79	QGSESA	0.201276	0.634951
Bk79	EESENV	3.6731	2.38334
Bk79	QESEFV	1.77234	1.42613
Bk79	KEYESV	-1.75604	-0.350741
Bk79	QNSDNV	0.848478	0.960877
Bk79	EGSEFV	0.737176	0.904826
Bk79	ENFDNV	-0.0300023	0.518481
Bk79	HGSDFV	-2.7994	-0.87617
Bk79	QGFDNA	-1.11844	-0.0296508
Bk79	EGSEFA	2.26475	1.6741
Bk79	EESENA	3.63649	2.3649
Bk79	EGYDSV	-1.03236	0.0136985
Bk79	QKFDFA	-4.02931	-1.49555
Bk79	QNSDSA	0.277383	0.673278
Bk79	HGYESV	0.0179216	0.542615
Bk79	HGFESA	-0.249931	0.407726
Bk79	EKFENV	-1.25403	-0.0979298
Bk79	QNSDSV	0.651989	0.861927
Bk79	QKFDFV	-4.50811	-1.73666
Bk79	EGYDSA	-0.850889	0.105088
Bk79	QESEFA	2.59954	1.8427
Bk79	EKFENA	-1.5538	-0.248894
Bk79	HGFESV	0.259836	0.664441
Bk79	HGYESA	-0.632738	0.214947
Bk79	ENYDNV	-0.210767	0.427449
Bk79	KEFESA	-1.58326	-0.263727
Bk79	KGSDSV	-2.99573	-0.975041
Bk79	HESDSA	1.34245	1.20964
Bk79	EKYENA	-1.89039	-0.418398
Bk79	QNYESV	-0.0958179	0.485336
Bk79	QNYDNA	-0.935318	0.0625699
Bk79	EKYENV	-1.48731	-0.215412
Bk79	HESDSV	1.14298	1.10919
Bk79	KGSDSA	-1.97786	-0.462448
Bk79	KEFESV	-1.09388	-0.0172832
Bk79	ENYDNA	-0.00696867	0.53008
Bk79	QNYDNV	-0.813835	0.123748
Bk79	QEYESA	2.34463	1.71433
Bk79	KNYEFA	-3.60414	-1.28143
Bk79	EEYDFV	-1.62425	-0.284373
Bk79	QNYENA	-0.50349	0.280035
Bk79	KNYEFV	-4.59764	-1.78175
Bk79	EEYDFA	-0.746785	0.157514
Bk79	KGYDSV	-3.87898	-1.41984
Bk79	HKYESV	-2.30783	-0.628621
Bk79	ENFDFV	-2.79634	-0.87463
Bk79	HGFEFA	-1.33166	-0.137024
Bk79	QKFESV	-2.51005	-0.730455
Bk79	KESESA	-1.4018	-0.172347
Bk79	QGSENV	0.912246	0.992991
Bk79	HEFDFA	-0.721562	0.170216
Bk79	KKYDFV	-3.15893	-1.05723
Bk79	ENFDFA	-1.31869	-0.130495
Bk79	HKYESA	-3.09279	-1.02392
Bk79	KKYDFA	-3.28091	-1.11866
Bk79	HEFDFV	-1.88378	-0.415069
Bk79	QKFESA	-2.03578	-0.491616
Bk79	HGFEFV	-1.60668	-0.275522
Bk79	KESESV	-0.928628	0.0659387
Bk79	EESDFA	1.06748	1.07117
Bk79	QKSDFA	-1.25129	-0.0965513
Bk79	QEYDSV	0.384544	0.727243
Bk79	QNYENV	-0.489052	0.287306
Bk79	QKSDFV	-2.73836	-0.845428
Bk79	EESDFV	-0.923048	0.068749
Bk79	QEYESV	2.55497	1.82026
Bk79	KGYDSA	-3.69718	-1.32828
Bk79	KEYESA	-2.34903	-0.649367
Bk79	EGFEFV	-1.00403	0.0279669
Bk79	HGSENA	-0.227325	0.41911
Bk79	EGFEFA	0.261241	0.665149
Bk79	HGSENV	0.236781	0.652831
Bk79	ENYDSA	-0.387472	0.338462
Bk79	EKYDFA	-3.15506	-1.05528
Bk79	EGSDSV	1.34656	1.21171
Bk79	EEYDSA	0.592565	0.832001
Bk79	EESDSA	2.82247	1.95497
Bk79	EEYDSV	0.211071	0.639884
Bk79	EGSDSA	1.73039	1.405
Bk79	QEYDNV	1.25784	1.16703
Bk79	EKYDFV	-3.11352	-1.03436
Bk79	ENYDSV	-0.486591	0.288546
Bk79	QGFENA	-0.601416	0.23072
Bk79	EESDSV	2.03862	1.56022
Bk79	KNSEFV	-3.1209	-1.03807
Bk79	QNFEFA	-0.933968	0.0632495
Bk79	HESDNA	1.51383	1.29595
Bk79	KESEFA	-2.07944	-0.513603
Bk79	QESDFA	1.55488	1.31662
Bk79	HESDNV	1.22467	1.15033
Bk79	KNSEFA	-2.93119	-0.94254
Bk79	QESDFV	0.398583	0.734313
Bk79	KESEFV	-1.70624	-0.32566
Bk79	KNFENA	-2.60334	-0.777435
Bk79	KNFDSV	-2.62052	-0.786086
Bk79	HKFDNA	-2.7096	-0.830947
Bk79	QGSEFV	-0.237801	0.413835
Bk79	HNSEFA	-0.182965	0.44145
Bk79	EGFDNV	-0.569292	0.246898
Bk79	QEFESV	2.86776	1.97778
Bk79	KNFDSA	-3.30347	-1.13002
Bk79	KNFENV	-2.2377	-0.593304
Bk79	EGFDNA	-0.124338	0.470974
Bk79	HNSEFV	-0.586972	0.237994
Bk79	QGSEFA	0.0161149	0.541705
Bk79	HKFDNV	-2.87168	-0.912569
Bk79	HGFDNV	-1.5235	-0.233633
Bk79	ENFDSV	-0.291806	0.386638
Bk79	EKFEFA	-2.6298	-0.790759
Bk79	ENFDSA	0.0758847	0.571805
Bk79	HGFDNA	-1.35662	-0.149598
Bk79	EKYDSA	-2.37262	-0.661248
Bk79	QKYESV	-2.43142	-0.690856
Bk79	ENSDNV	1.581	1.32977
Bk79	HEYEFV	0.481564	0.776102
Bk79	QKYESA	-2.66409	-0.808027
Bk79	EKYDSV	-2.27065	-0.609896
Bk79	KGYENA	-3.2923	-1.12439
Bk79	HNYENV	0.320656	0.69507
Bk79	KKYDSA	-3.10529	-1.03022
Bk79	KGYDFV	-2.51603	-0.733465
Bk79	KKYDSV	-4.22318	-1.59317
Bk79	HNYENA	0.0015186	0.534354
Bk79	KGYENV	-3.24932	-1.10274
Bk79	KGYDFA	-4.92906	-1.94865
Bk79	QGFDSA	-1.70982	-0.327463
Bk79	ENSESA	3.29413	2.19249
Bk79	KGSENV	-2.29211	-0.620704
Bk79	QGFEFV	-1.91108	-0.42882
Bk79	HGYDSA	-1.7346	-0.339944
Bk79	EKYESV	-1.50731	-0.225481
Bk79	HNYDFA	-2.36181	-0.655804
Bk79	KEFENV	-1.22302	-0.0823156
Bk79	KNYESA	-3.01343	-0.983955
Bk79	EKYESA	-1.95253	-0.449693
Bk79	HGYDSV	-2.11581	-0.531918
Bk79	QGFEFA	-0.944462	0.057965
Bk79	KGSENA	-1.76915	-0.357342
Bk79	ENSESV	3.55606	2.3244
Bk79	QGFDSV	-1.30817	-0.125195
Bk79	KNYESV	-2.41969	-0.684952
Bk79	KEFENA	-1.45013	-0.196688
Bk79	HNYDFV	-2.44919	-0.699806
Bk79	EKFEFV	-2.67958	-0.815828
Bk79	QNYDFA	-2.19103	-0.5698
Bk79	KNSDNV	-2.95869	-0.956388
Bk79	KKFDNV	-3.32276	-1.13973
Bk79	ENYDFA	-1.41473	-0.17886
Bk79	QNYDFV	-2.72067	-0.836521
Bk79	ENYDFV	-2.40065	-0.67536
Bk79	KKFDNA	-3.40901	-1.18317
Bk79	HNFDNA	-0.792703	0.13439
Bk79	QNYEFA	-1.45225	-0.197755
Bk79	EGYEFV	-0.968176	0.0460228
Bk79	EKSEFA	-1.15071	-0.045899
Bk79	KKSESV	-2.07944	-0.513603
Bk79	KKSESA	-3.22773	-1.09187
Bk79	EKSEFV	-1.90135	-0.423917
Bk79	EGYEFA	0.0533879	0.560475
Bk79	KGFENA	-2.8481	-0.900693
Bk79	QEFENV	2.33178	1.70786
Bk79	QEFENA	2.17788	1.63036
Bk79	KGFENV	-2.90714	-0.930426
Bk79	ENSDNA	2.09193	1.58707
Bk79	HGFDFV	-3.11034	-1.03275
Bk79	QNYEFV	-1.68109	-0.312998
Bk79	EKYEFV	-2.54945	-0.750294
Bk79	EEFDNV	0.326439	0.697982
Bk79	EEFDNA	0.565825	0.818535
Bk79	EKYEFA	-2.20267	-0.575662
Bk79	HNYESA	0.0278717	0.547626
Bk79	QNFDFA	-2.43142	-0.690856
Bk79	KGYDNA	-4.10264	-1.53247
Bk79	HNYESV	0.579034	0.825187
Bk79	EEYDNV	0.202417	0.635526
Bk79	QNSDFV	-0.973449	0.0433671
Bk79	HEFEFA	1.21651	1.14622
Bk79	EEYESA	3.3414	2.21629
Bk79	EEYDNA	0.612935	0.84226
Bk79	EEYESV	3.36333	2.22734
Bk79	HEFEFV	0.15577	0.612034
Bk79	QNSDFA	-0.611802	0.22549
Bk79	HGYDNA	-1.44829	-0.195758
Bk79	QGFESV	0.0891048	0.578462
Bk79	QGYESV	-0.445863	0.309056
Bk79	QKYDFA	-3.75537	-1.35759
Bk79	QGFDFA	-2.63164	-0.791687
Bk79	QGFESA	-0.380501	0.341972
Bk79	HGYDNV	-1.6704	-0.307612
Bk79	QGFDFV	-2.56312	-0.757179
Bk79	QKYDFV	-4.39445	-1.67943
Bk79	HKSDNA	-2.41736	-0.683777
Bk79	KNFESV	-1.91212	-0.429343
Bk79	HKSDNV	-2.31993	-0.634714
Bk79	KGYDNV	-4.09017	-1.52619
Bk79	KNFESA	-2.50618	-0.728508
Bk79	HKFDFA	-4.01569	-1.48869
Bk79	HNSENA	0.528663	0.799821
Bk79	EGFDFV	-2.11021	-0.5291
Bk79	QEFDSA	0.764081	0.918376
Bk79	EKSDNA	-0.676198	0.193061
Bk79	QEFDSV	0.723532	0.897955
Bk79	EGFDFA	-1.79055	-0.36812
Bk79	HNSENV	1.09505	1.08505
Bk79	HKFDFV	-3.17145	-1.06353
Bk79	EKSDNV	-1.33234	-0.13737
Bk79	HGSEFA	-1.20345	-0.072458
Bk79	KEFDNA	-2.067	-0.507339
Bk79	EKYDNV	-2.26127	-0.605169
Bk79	KEFDNV	-1.92156	-0.434093
Bk79	HGSEFV	-1.5707	-0.257403
Bk79	EKYDNA	-2.41293	-0.681548
Bk79	KKSDNV	-3.88009	-1.4204
Bk79	HEFDNA	0.808038	0.940512
Bk79	KKSEFA	-1.68968	-0.31732
Bk79	ENFDNA	0.243377	0.656153
Bk79	KNSDSV	-4.00125	-1.48142
Bk79	EEFDSA	0.503407	0.787102
Bk79	KKYESA	-2.46336	-0.706941
Bk79	KKSEFV	-3.74445	-1.35209
Bk79	HEFDNV	0.518087	0.794495
Bk79	KKSDNA	-3.83945	-1.39993
Bk79	KKYESV	-2.80813	-0.880568
Bk79	KGYESA	-3.39618	-1.17671
Bk79	KNSDSA	-2.90024	-0.926954
Bk79	HESDFA	0.0183071	0.542809
Bk79	KNYDSV	-2.85465	-0.903995
Bk79	QKSDSA	-2.82246	-0.887783
Bk79	EEFEFA	1.15378	1.11463
Bk79	QESDNA	2.42225	1.75342
Bk79	ENSDSA	2.14793	1.61527
Bk79	KNFEFV	-3.25607	-1.10615
Bk79	HNFENV	0.671716	0.871861
Bk79	QESDNV	2.24888	1.66611
Bk79	EEFEFV	-0.178503	0.443697
Bk79	QKSDSV	-2.91985	-0.936826
Bk79	KNYDSA	-3.79923	-1.37968
Bk79	HNFENA	-0.0476049	0.509616
Bk79	KNFEFA	-1.80969	-0.377756
Bk79	KEYDSA	-2.46998	-0.710276
Bk79	ENSDSV	1.35978	1.21836
Bk79	KEYEFV	-3.02171	-0.988122
Bk79	QNSENV	0.709954	0.891118
Bk79	QNFDFV	-2.44346	-0.696921
Bk79	QNSENA	0.651337	0.861599
Bk79	QGFENV	-0.14641	0.459859
Bk79	HKSEFA	-2.95414	-0.954095
Bk79	HKYENA	-2.91684	-0.935311
Bk79	HEFDSA	0.492061	0.781388
Bk79	HGFDFA	-2.68022	-0.816149
Bk79	EGFESA	2.05581	1.56888
Bk79	QKFENA	-2.72544	-0.838925
Bk79	HESENV	3.0892	2.08929
Bk79	HEFDSV	0.247364	0.65816
Bk79	HKYENV	-2.52317	-0.737063
Bk79	HKSEFV	-3.08801	-1.02151
Bk79	HESENA	2.89509	1.99154
Bk79	QKFENV	-2.11687	-0.532451
Bk79	EGFESV	1.87892	1.4798
Bk79	KEYEFA	-2.81174	-0.882385
Bk79	EEFDSV	0.17048	0.619442
Bk79	KGFDSV	-4.04305	-1.50246
Bk79	KGYEFV	-3.40358	-1.18043
Bk79	QGSESV	0.78979	0.931323
Bk79	KGFDSA	-2.9848	-0.969537
Bk79	KGYEFA	-3.33596	-1.14638
Bk79	QGSDNV	0.38065	0.725282
Bk79	KNYDNV	-3.14006	-1.04772
Bk79	HNYEFA	-1.00758	0.0261806
Bk79	KNSESA	-2.55011	-0.750629
Bk79	KNYDNA	-3.65713	-1.30812
Bk79	KNSESV	-2.37424	-0.662062
Bk79	HNYEFV	-1.12901	-0.0349722
Bei89	HNYDSA	0.0305547	0.321151
Bei89	HEYDSA	1.79292	1.30525
Bei89	QGSDNA	0.574602	0.624945
Bei89	HNYDSV	-0.546855	-0.00127218
Bei89	HEYDSV	1.0367	0.882981
Bei89	HKSESA	-1.34242	-0.445511
Bei89	EGSDNA	1.27757	1.01748
Bei89	ENYEFV	-0.258181	0.159922
Bei89	HNFDSA	0.575271	0.625319
Bei89	HNFDSV	-0.201866	0.191368
Bei89	ENYEFA	0.625977	0.653633
Bei89	EGSDNV	0.688233	0.688397
Bei89	HKSESV	-1.01254	-0.261308
Bei89	KGFDNV	-2.52936	-1.10829
Bei89	QESDSA	2.9408	1.94622
Bei89	ENSDFA	0.454919	0.558115
Bei89	QESDSV	2.40782	1.64861
Bei89	QNFESV	0.383118	0.518021
Bei89	KGFDNA	-2.02035	-0.824068
Bei89	ENSDFV	-0.878816	-0.186638
Bei89	KGFEFA	-2.7036	-1.20559
Bei89	KNFDNA	-2.17475	-0.910284
Bei89	QEFDNA	1.77583	1.29571
Bei89	HKSDSV	-2.829	-1.27561
Bei89	HNSDFA	-0.0022805	0.302816
Bei89	HKFDSA	-2.16845	-0.906762
Bei89	HKSDSA	-1.7258	-0.659591
Bei89	QEFDNV	0.799703	0.750641
Bei89	KNFDNV	-2.4681	-1.07409
Bei89	KGFEFV	-3.39135	-1.58962
Bei89	HKFDSV	-2.64302	-1.17176
Bei89	HNSDFV	-1.70475	-0.647835
Bei89	EKFDNA	-1.78989	-0.695375
Bei89	HEYESV	3.21577	2.09976
Bei89	HEYDNA	2.17045	1.51606
Bei89	EKFDNV	-1.72662	-0.660049
Bei89	HGFDSA	0.228941	0.431929
Bei89	HEYDNV	1.13963	0.940453
Bei89	HEYESA	3.50227	2.25974
Bei89	KKYDNA	-3.49651	-1.64835
Bei89	ENSENV	1.92944	1.38148
Bei89	QNFDNA	0.168248	0.398039
Bei89	KEFDSV	-1.60944	-0.594614
Bei89	KESDNA	0.153051	0.389553
Bei89	KEFDSA	-0.483797	0.0339392
Bei89	QNFDNV	-0.614815	-0.0392209
Bei89	ENSENA	1.92775	1.38054
Bei89	QGYENA	-0.461886	0.0461741
Bei89	QNFESA	0.439194	0.549334
Bei89	KESDNV	-0.535882	0.00485504
Bei89	EGYENV	0.498005	0.582174
Bei89	HGYDFV	-1.83878	-0.722681
Bei89	QKYEFA	-2.35417	-1.01047
Bei89	EGYENA	0.732756	0.713258
Bei89	QKYEFV	-2.82477	-1.27325
Bei89	HGYDFA	-1.01592	-0.263197
Bei89	ENFENV	1.47585	1.1282
Bei89	KGSESA	-1.64648	-0.615298
Bei89	QKYDNA	-2.49321	-1.08811
Bei89	HKSDFV	-1.89912	-0.756371
Bei89	QKSESA	-1.41051	-0.483533
Bei89	QKYDNV	-3.61989	-1.71724
Bei89	KGSESV	-1.46803	-0.515651
Bei89	ENFENA	1.48565	1.13367
Bei89	HNSESA	2.0038	1.423
Bei89	QKSESV	-1.44281	-0.501568
Bei89	HKSDFA	-2.52747	-1.10724
Bei89	EKFESV	-0.631694	-0.0486461
Bei89	ENYESV	1.53486	1.16115
Bei89	HNFEFV	0.0403782	0.326637
Bei89	KKFENV	-3.20122	-1.48346
Bei89	HNFEFA	0.695307	0.692347
Bei89	ENYESA	1.36163	1.06442
Bei89	HNFDNV	-0.075469	0.261948
Bei89	KKFENA	-3.24085	-1.50559
Bei89	EKSDFA	-1.65352	-0.619231
Bei89	KEFDFV	-2.40544	-1.0391
Bei89	EGYDFV	-1.98379	-0.803653
Bei89	QKFDSA	-2.4262	-1.05069
Bei89	HGYENV	0.577432	0.626525
Bei89	EKSDFV	-3.07137	-1.41095
Bei89	HGYENA	0.83751	0.771752
Bei89	QESESA	2.70571	1.81495
Bei89	QKFDSV	-2.90417	-1.31759
Bei89	EGYDFA	-1.22633	-0.380688
Bei89	KEFDFA	-1.14053	-0.332781
Bei89	HEFENA	3.78812	2.41936
Bei89	KKSENV	-3.27569	-1.52504
Bei89	KGFESA	-1.67191	-0.629498
Bei89	HEFENV	3.29326	2.14304
Bei89	KGFESV	-1.89204	-0.752421
Bei89	KKSENA	-3.12383	-1.44025
Bei89	QESENA	2.42956	1.66074
Bei89	KKSDFA	-4.43872	-2.17448
Bei89	EEFENV	2.04218	1.44444
Bei89	QEFESA	2.33958	1.6105
Bei89	QESENV	1.98839	1.4144
Bei89	EEFENA	2.21326	1.53997
Bei89	KKSDFV	-4.54329	-2.23287
Bei89	QNFDSA	0.245367	0.441102
Bei89	HNFESV	1.70213	1.25455
Bei89	HGSDSA	0.530628	0.600391
Bei89	KNYDFA	-2.59461	-1.14473
Bei89	EESESV	3.55249	2.28779
Bei89	QNFDSV	-0.214596	0.18426
Bei89	EESESA	3.3153	2.15534
Bei89	KNYDFV	-3.43858	-1.616
Bei89	HGSDSV	-0.415828	0.0718929
Bei89	HNFESA	1.71722	1.26298
Bei89	ENFESA	1.78097	1.29857
Bei89	HKYDNA	-1.73912	-0.667026
Bei89	QEYDNA	1.5604	1.17541
Bei89	EEYEFA	1.12764	0.933762
Bei89	QNSEFV	-0.436632	0.0602761
Bei89	HKYEFV	-3.29171	-1.53399
Bei89	HKSENV	-1.37711	-0.464881
Bei89	QNSEFA	0.00549452	0.307158
Bei89	EEYEFV	-0.17714	0.205175
Bei89	HKYDNV	-2.34887	-1.00751
Bei89	ENFESV	2.00106	1.42147
Bei89	HKSENA	-1.26906	-0.404551
Bei89	HKYEFA	-2.54771	-1.11854
Bei89	KKYENV	-3.82137	-1.82975
Bei89	QKYDSA	-2.24071	-0.947114
Bei89	EEFDFA	-0.281902	0.146677
Bei89	KGSDFV	-2.62306	-1.16062
Bei89	QEYDFV	-0.788457	-0.136182
Bei89	KEYDNV	-1.91692	-0.766313
Bei89	QKYDSV	-2.1454	-0.893893
Bei89	QNFENA	0.0198463	0.315172
Bei89	KGSDFA	-1.71979	-0.656232
Bei89	HKFESV	-1.70606	-0.648571
Bei89	HEYEFA	2.64788	1.78266
Bei89	HESDFV	-0.593517	-0.0273282
Bei89	HKFESA	-1.52748	-0.54885
Bei89	QKFDNA	-2.4651	-1.07242
Bei89	HNSDNA	0.88353	0.79745
Bei89	EKFDSV	-1.9633	-0.792211
Bei89	HGSESV	1.46511	1.1222
Bei89	HGSDNA	0.459792	0.560836
Bei89	EKSDSA	-0.616383	-0.0400964
Bei89	EKFDSA	-1.50242	-0.534855
Bei89	HNSDNV	0.132873	0.378286
Bei89	QEYEFA	1.03407	0.881513
Bei89	EKSDSV	-0.912895	-0.205668
Bei89	KKFEFA	-4.22318	-2.05412
Bei89	HGSDNV	-0.648579	-0.0580744
Bei89	HGSESA	1.50749	1.14587
Bei89	EGSENA	1.73216	1.27132
Bei89	QKSDNV	-1.51983	-0.544575
Bei89	EESDNV	1.22439	0.987786
Bei89	EESEFA	2.47746	1.6875
Bei89	QNSESV	1.0357	0.88242
Bei89	EGSDFV	-1.13708	-0.330851
Bei89	KKYENA	-3.72397	-1.77536
Bei89	EESEFV	1.18694	0.966874
Bei89	EESDNA	2.03501	1.44043
Bei89	QKSDNA	-1.20193	-0.367064
Bei89	QEYEFV	-0.164549	0.212206
Bei89	EGSENV	1.82262	1.32183
Bei89	QNFENV	-0.145101	0.223066
Bei89	EGSDFA	0.0880109	0.353235
Bei89	QNSESA	1.0254	0.876668
Bei89	KEYDFA	-1.5089	-0.538473
Bei89	KNSDFV	-2.22742	-0.939691
Bei89	KKYEFA	-3.75118	-1.79056
Bei89	QKFEFA	-2.82627	-1.27409
Bei89	HESEFV	1.32923	1.04633
Bei89	KKSDSA	-3.43757	-1.61543
Bei89	EEFESV	2.81071	1.87358
Bei89	HESEFA	3.02225	1.9917
Bei89	QKFEFV	-3.14511	-1.45213
Bei89	KKYEFV	-3.69304	-1.75809
Bei89	KNSDFA	-1.8952	-0.75418
Bei89	KEYDFV	-2.42037	-1.04743
Bei89	EEFESA	2.74168	1.83504
Bei89	KKSDSV	-3.56671	-1.68755
Bei89	QGYESA	-0.279219	0.148175
Bei89	HKFENV	-1.52018	-0.544771
Bei89	QGYDFV	-2.09251	-0.864362
Bei89	QEYENV	1.35189	1.05898
Bei89	QKFDNV	-2.76116	-1.23773
Bei89	QEFDFV	-0.569095	-0.0136906
Bei89	KNFDFV	-2.51568	-1.10066
Bei89	KKFESV	-2.77259	-1.24411
Bei89	KGFDFA	-2.56281	-1.12697
Bei89	QGYDFA	-0.987655	-0.247413
Bei89	KKFEFV	-3.6861	-1.75421
Bei89	HKFENA	-1.8292	-0.71733
Bei89	QGSENA	0.583518	0.629924
Bei89	KGFDFV	-2.71753	-1.21337
Bei89	KKFESA	-3.39332	-1.59073
Bei89	KNFDFA	-2.77637	-1.24622
Bei89	QEFDFA	0.38265	0.51776
Bei89	HGFENV	0.898971	0.806072
Bei89	EKFDFV	-2.10889	-0.873509
Bei89	ENFEFA	0.753262	0.724708
Bei89	HGFENA	1.25262	1.00355
Bei89	ENFEFV	-0.344177	0.111903
Bei89	EKFDFA	-2.18792	-0.917638
Bei89	QEFEFA	1.22394	0.987536
Bei89	KESENV	0.395896	0.525156
Bei89	HEYDFA	0.811283	0.757107
Bei89	KNSENV	-1.56302	-0.568693
Bei89	HEYDFV	-0.830348	-0.159574
Bei89	KESENA	0.572882	0.623985
Bei89	QKSEFA	-2.17475	-0.910284
Bei89	KNSENA	-1.45963	-0.51096
Bei89	EKFESA	-0.781087	-0.132066
Bei89	HNSESV	1.90317	1.36681
Bei89	EEFDFV	-1.48283	-0.523918
Bei89	HESESV	3.62124	2.32618
Bei89	ENYENA	0.990859	0.857382
Bei89	HGFDSV	-0.619313	-0.0417324
Bei89	KEYDSV	-1.63929	-0.611284
Bei89	ENYENV	0.853522	0.780693
Bei89	HESESA	3.59063	2.30908
Bei89	QKYENA	-1.78579	-0.693088
Bei89	QKSENV	-1.47938	-0.521993
Bei89	KNYENA	-1.92991	-0.773565
Bei89	QNYESA	0.225843	0.430199
Bei89	QKYENV	-1.87877	-0.745009
Bei89	KNYENV	-2.02864	-0.828698
Bei89	QESESV	2.81003	1.8732
Bei89	HNFDFV	-1.36451	-0.457846
Bei89	QEFEFV	0.199682	0.415591
Bei89	HNFDFA	-0.175134	0.206295
Bei89	QKSENA	-1.63476	-0.608752
Bei89	KEYENA	-0.268009	0.154434
Bei89	HKYDSV	-1.71251	-0.65217
Bei89	QKSEFV	-1.93994	-0.779166
Bei89	HKYDSA	-2.89828	-1.3143
Bei89	KESDFA	-0.216939	0.182952
Bei89	QGYDSV	-1.22518	-0.380044
Bei89	ENSEFA	1.54943	1.16929
Bei89	QGYEFA	-1.31219	-0.42863
Bei89	QGYDSA	-0.85294	-0.172189
Bei89	QEYDSA	1.66366	1.23307
Bei89	KESDFV	-1.75667	-0.676827
Bei89	QGYEFV	-1.98211	-0.802715
Bei89	ENSEFV	0.764637	0.73106
Bei89	KEYENV	-0.738817	-0.108463
Bei89	HNSDSA	0.734502	0.714233
Bei89	QGSDFV	-1.07091	-0.293902
Bei89	EGFENV	1.2818	1.01984
Bei89	QGSDFA	0.140582	0.38259
Bei89	HNSDSV	0.150764	0.388276
Bei89	KEYDNA	-0.629198	-0.0472524
Bei89	EGFENA	1.28728	1.0229
Bei89	EKSESV	0.757526	0.727089
Bei89	KKFDSA	-3.58906	-1.70003
Bei89	QGYENV	-0.631589	-0.0485874
Bei89	HEYENA	3.49146	2.25371
Bei89	KKFDSV	-2.99957	-1.37086
Bei89	EKSESA	-0.0172014	0.294484
Bei89	HEYENV	2.6381	1.7772
Bei89	QNFEFV	-0.797287	-0.141113
Bei89	EEYENV	1.76913	1.29197
Bei89	KKYDNV	-4.46014	-2.18644
Bei89	EGSESV	2.54886	1.72737
Bei89	HKYDFV	-2.92316	-1.32819
Bei89	KESDSA	0.324017	0.48502
Bei89	QEYENA	1.66087	1.23151
Bei89	KESDSV	-0.139762	0.226047
Bei89	HKYDFA	-2.26436	-0.960323
Bei89	EGSESA	2.18924	1.52655
Bei89	EEYENA	1.99027	1.41545
Bei89	EGYDNV	-1.03388	-0.273227
Bei89	HNYDNV	-0.681026	-0.0761926
Bei89	EGYESA	1.03771	0.883542
Bei89	HGYEFV	-0.806934	-0.146499
Bei89	QEYDFA	0.227645	0.431206
Bei89	KGSEFV	-2.78037	-1.24846
Bei89	KGYESV	-1.94591	-0.782499
Bei89	HGYEFA	-0.0368366	0.28352
Bei89	EGYESV	1.4341	1.10489
Bei89	HNYDNA	0.477826	0.570906
Bei89	EGYDNA	-0.551497	-0.00386402
Bei89	KGSEFA	-2.06649	-0.849831
Bei89	QNSDNA	0.670158	0.678303
Bei89	KGSDNV	-1.85317	-0.730713
Bei89	KEFEFA	-0.559111	-0.00811576
Bei89	QGSDSV	0.294113	0.468321
Bei89	QNYDSA	-0.305382	0.133566
Bei89	KEFEFV	-1.52981	-0.550149
Bei89	KGSDNA	-1.25858	-0.398695
Bei89	QNYDSV	-0.729079	-0.103025
Bei89	QGSDSA	0.505232	0.58621
Bei89	KKFDFA	-4.09988	-1.98527
Bei89	EKSENV	-0.198554	0.193218
Bei89	HEFESV	3.35637	2.17827
Bei89	QGYDNA	-0.379823	0.0919981
Bei89	EGFDSV	-0.181502	0.202739
Bei89	HKFEFA	-2.0149	-0.821025
Bei89	HEFESA	3.71592	2.37905
Bei89	EKSENA	-0.0625835	0.269143
Bei89	KKFDFV	-4.03866	-1.95108
Bei89	HKFEFV	-2.63659	-1.16817
Bei89	EGFDSA	0.341182	0.494604
Bei89	QGYDNV	-1.34751	-0.448354
Bei89	KNSDNA	-1.43746	-0.498584
Bei89	QGFDNV	-0.871555	-0.182583
Bei89	HGSDFA	-0.313245	0.129175
Bei89	QGSESA	0.804577	0.753363
Bei89	EESENV	2.68624	1.80408
Bei89	QESEFV	0.741937	0.718385
Bei89	KEYESV	-0.0350913	0.284495
Bei89	QNSDNV	0.0538027	0.334133
Bei89	EGSEFV	0.427745	0.542941
Bei89	ENFDNV	-0.175836	0.205903
Bei89	HGSDFV	-1.70315	-0.646944
Bei89	QGFDNA	-0.109771	0.242794
Bei89	EGSEFA	1.62854	1.21346
Bei89	EESENA	2.77285	1.85244
Bei89	EGYDSV	-0.670006	-0.070039
Bei89	QKFDFA	-2.63355	-1.16647
Bei89	QNSDSA	0.949555	0.834318
Bei89	HGYESV	0.645672	0.66463
Bei89	HGFESA	1.21947	0.985039
Bei89	EKFENV	-0.848318	-0.169608
Bei89	QNSDSV	0.754556	0.725431
Bei89	QKFDFV	-2.98315	-1.36169
Bei89	EGYDSA	-0.223713	0.179169
Bei89	QESEFA	1.61835	1.20777
Bei89	EKFENA	-1.00368	-0.256361
Bei89	HGFESV	1.30445	1.03249
Bei89	HGYESA	0.667829	0.677003
Bei89	ENYDNV	-0.651217	-0.0595478
Bei89	KEFESA	0.307592	0.475848
Bei89	KGSDSV	-1.69714	-0.643589
Bei89	HESDSA	2.11415	1.48462
Bei89	EKYENA	-1.29532	-0.419214
Bei89	QNYESV	0.240141	0.438184
Bei89	QNYDNA	-0.28246	0.146365
Bei89	EKYENV	-1.46787	-0.515566
Bei89	HESDSV	1.27486	1.01597
Bei89	KGSDSA	-1.06528	-0.290756
Bei89	KEFESV	0.337611	0.492611
Bei89	ENYDNA	0.0398459	0.326339
Bei89	QNYDNV	-1.1508	-0.338512
Bei89	QEYESA	2.20649	1.53618
Bei89	KNYEFA	-2.58609	-1.13997
Bei89	EEYDFV	-2.03407	-0.831729
Bei89	QNYENA	-0.094346	0.251407
Bei89	KNYEFV	-3.34404	-1.56321
Bei89	EEYDFA	-0.390576	0.0859932
Bei89	KGYDSV	-2.86996	-1.29849
Bei89	HKYESV	-1.66916	-0.627961
Bei89	ENFDFV	-1.59708	-0.587715
Bei89	HGFEFA	0.50342	0.585197
Bei89	QKFESV	-1.52817	-0.549238
Bei89	KESESA	1.00627	0.865986
Bei89	QGSENV	0.313798	0.479313
Bei89	HEFDFA	0.969858	0.845655
Bei89	KKYDFV	-4.2485	-2.06825
Bei89	ENFDFA	-0.559616	-0.00839771
Bei89	HKYESA	-1.90817	-0.761425
Bei89	KKYDFA	-3.49217	-1.64592
Bei89	HEFDFV	-0.654131	-0.0611744
Bei89	QKFESA	-1.7358	-0.665175
Bei89	HGFEFV	-0.435801	0.0607399
Bei89	KESESV	0.78946	0.744921
Bei89	EESDFA	0.855352	0.781715
Bei89	QKSDFA	-2.25129	-0.953023
Bei89	QEYDSV	0.563094	0.618519
Bei89	QNYENV	-0.606136	-0.0343743
Bei89	QKSDFV	-2.3206	-0.991727
Bei89	EESDFV	-0.53534	0.00515769
Bei89	QEYESV	1.96451	1.40106
Bei89	KGYDSA	-2.61938	-1.15856
Bei89	KEYESA	0.239299	0.437713
Bei89	EGFEFV	-0.5795	-0.0195011
Bei89	HGSENA	1.33269	1.04826
Bei89	EGFEFA	0.590561	0.633856
Bei89	HGSENV	0.908017	0.811123
Bei89	ENYDSA	0.0231224	0.317001
Bei89	EKYDFA	-2.33076	-0.997396
Bei89	EGSDSV	1.12166	0.930421
Bei89	EEYDSA	0.797911	0.74964
Bei89	EESDSA	2.16107	1.51082
Bei89	EEYDSV	0.353097	0.501258
Bei89	EGSDSA	1.4806	1.13085
Bei89	QEYDNV	0.776214	0.737525
Bei89	EKYDFV	-3.06594	-1.40792
Bei89	ENYDSV	-0.183421	0.201668
Bei89	QGFENA	0.0397403	0.326281
Bei89	EESDSV	1.53051	1.15872
Bei89	KNSEFV	-1.20909	-0.371061
Bei89	QNFEFA	-0.464742	0.0445796
Bei89	HESDNA	2.40011	1.6443
Bei89	KESEFA	-0.122477	0.235699
Bei89	QESDFA	2.03171	1.43859
Bei89	HESDNV	1.32176	1.04215
Bei89	KNSEFA	-2.03099	-0.830007
Bei89	QESDFV	0.210823	0.421812
Bei89	KESEFV	-0.916291	-0.207564
Bei89	KNFENA	-1.92949	-0.773328
Bei89	KNFDSV	-2.7128	-1.21073
Bei89	HKFDNA	-1.33555	-0.441676
Bei89	QGSEFV	-0.358398	0.103962
Bei89	HNSEFA	1.11106	0.924501
Bei89	EGFDNV	-0.683097	-0.0773491
Bei89	QEFESV	2.3436	1.61275
Bei89	KNFDSA	-1.92478	-0.770702
Bei89	KNFENV	-1.85984	-0.734436
Bei89	EGFDNA	0.297168	0.470027
Bei89	HNSEFV	-0.0822932	0.258137
Bei89	QGSEFA	-0.218689	0.181974
Bei89	HKFDNV	-2.28295	-0.970701
Bei89	HGFDNV	-0.565314	-0.0115795
Bei89	ENFDSV	0.346401	0.497519
Bei89	EKFEFA	-1.54309	-0.557564
Bei89	ENFDSA	0.679196	0.68335
Bei89	HGFDNA	0.299333	0.471236
Bei89	EKYDSA	-1.88875	-0.750582
Bei89	QKYESV	-1.77649	-0.687897
Bei89	ENSDNV	0.751015	0.723453
Bei89	HEYEFV	1.47055	1.12524
Bei89	QKYESA	-1.69255	-0.641026
Bei89	EKYDSV	-2.62772	-1.16322
Bei89	KGYENA	-2.52573	-1.10627
Bei89	HNYENV	0.975866	0.84901
Bei89	KKYDSA	-3.49651	-1.64835
Bei89	KGYDFV	-3.06547	-1.40765
Bei89	KKYDSV	-3.56671	-1.68755
Bei89	HNYENA	1.19934	0.973799
Bei89	KGYENV	-2.14798	-0.895337
Bei89	KGYDFA	-3.06027	-1.40475
Bei89	QGFDSA	-0.109664	0.242854
Bei89	ENSESA	2.45554	1.67525
Bei89	KGSENV	-1.80137	-0.701791
Bei89	QGFEFV	-1.56545	-0.57005
Bei89	HGYDSA	-0.190316	0.197818
Bei89	EKYESV	-0.775933	-0.129189
Bei89	HNYDFA	-0.473554	0.0396587
Bei89	KEFENV	-0.166846	0.210924
Bei89	KNYESA	-2.38727	-1.02895
Bei89	EKYESA	-1.04782	-0.281009
Bei89	HGYDSV	-1.06126	-0.288512
Bei89	QGFEFA	-0.718359	-0.0970391
Bei89	KGSENA	-1.74862	-0.672333
Bei89	ENSESV	2.71611	1.82076
Bei89	QGFDSV	-0.7145	-0.0948846
Bei89	KNYESV	-1.43385	-0.496565
Bei89	KEFENA	0.225693	0.430116
Bei89	HNYDFV	-1.66255	-0.624271
Bei89	EKFEFV	-1.94054	-0.7795
Bei89	QNYDFA	-1.06191	-0.288877
Bei89	KNSDNV	-1.91986	-0.767953
Bei89	KKFDNV	-2.74592	-1.22922
Bei89	ENYDFA	-0.723128	-0.0997023
Bei89	QNYDFV	-2.01807	-0.822795
Bei89	ENYDFV	-2.02918	-0.828997
Bei89	KKFDNA	-3.45143	-1.62318
Bei89	HNFDNA	0.589469	0.633247
Bei89	QNYEFA	-0.763916	-0.122478
Bei89	EGYEFV	-1.10535	-0.313132
Bei89	EKSEFA	-0.658576	-0.0636566
Bei89	KKSESV	-2.69312	-1.19974
Bei89	KKSESA	-2.78809	-1.25277
Bei89	EKSEFV	-1.32859	-0.437788
Bei89	EGYEFA	0.159428	0.393114
Bei89	KGFENA	-1.92887	-0.772983
Bei89	QEFENV	1.41938	1.09667
Bei89	QEFENA	2.00164	1.4218
Bei89	KGFENV	-2.45977	-1.06944
Bei89	ENSDNA	1.47925	1.1301
Bei89	HGFDFV	-1.77688	-0.688114
Bei89	QNYEFV	-1.08501	-0.301774
Bei89	EKYEFV	-2.45489	-1.06671
Bei89	EEFDNV	0.18633	0.408135
Bei89	EEFDNA	0.755256	0.725822
Bei89	EKYEFA	-1.96188	-0.791416
Bei89	HNYESA	1.40674	1.08961
Bei89	QNFDFA	-0.776144	-0.129306
Bei89	KGYDNA	-2.48143	-1.08153
Bei89	HNYESV	1.303	1.03168
Bei89	EEYDNV	-0.280514	0.147452
Bei89	QNSDFV	-0.434175	0.0616478
Bei89	HEFEFA	2.74441	1.83656
Bei89	EEYESA	2.32343	1.60149
Bei89	EEYDNA	0.56757	0.621019
Bei89	EEYESV	2.23392	1.5515
Bei89	HEFEFV	1.60188	1.19858
Bei89	QNSDFA	0.142533	0.38368
Bei89	HGYDNA	-0.0462808	0.278247
Bei89	QGFESV	0.217913	0.425771
Bei89	QGYESV	-0.105868	0.244973
Bei89	QKYDFA	-3.03655	-1.39151
Bei89	QGFDFA	-0.957676	-0.230673
Bei89	QGFESA	0.191055	0.410774
Bei89	HGYDNV	-1.07289	-0.295007
Bei89	QGFDFV	-2.31729	-0.989877
Bei89	QKYDFV	-3.78419	-1.80899
Bei89	HKSDNA	-1.74351	-0.669481
Bei89	KNFESV	-1.70475	-0.647835
Bei89	HKSDNV	-2.0319	-0.830516
Bei89	KGYDNV	-3.18221	-1.47285
Bei89	KNFESA	-1.51882	-0.544015
Bei89	HKFDFA	-2.30002	-0.980232
Bei89	HNSENA	1.57484	1.18348
Bei89	EGFDFV	-1.8943	-0.75368
Bei89	QEFDSA	2.01257	1.4279
Bei89	EKSDNA	-0.814844	-0.150916
Bei89	QEFDSV	1.32449	1.04368
Bei89	EGFDFA	-0.923552	-0.211618
Bei89	HNSENV	1.48185	1.13155
Bei89	HKFDFV	-3.11522	-1.43544
Bei89	EKSDNV	-1.96807	-0.794874
Bei89	HGSEFA	0.669706	0.678051
Bei89	KEFDNA	-0.403969	0.0785148
Bei89	EKYDNV	-2.53897	-1.11366
Bei89	KEFDNV	-1.21553	-0.37466
Bei89	HGSEFV	-0.351976	0.107547
Bei89	EKYDNA	-2.04393	-0.837236
Bei89	KKSDNV	-4.54329	-2.23287
Bei89	HEFDNA	2.14713	1.50304
Bei89	KKSEFA	-3.08837	-1.42044
Bei89	ENFDNA	0.638875	0.660835
Bei89	KNSDSV	-1.3788	-0.465829
Bei89	EEFDSA	0.928079	0.822325
Bei89	KKYESA	-3.7436	-1.78633
Bei89	KKSEFV	-3.99207	-1.92506
Bei89	HEFDNV	0.98606	0.854702
Bei89	KKSDNA	-3.64134	-1.72922
Bei89	KKYESV	-4.43872	-2.17448
Bei89	KGYESA	-2.45519	-1.06688
Bei89	KNSDSA	-1.20751	-0.370177
Bei89	HESDFA	0.864234	0.786675
Bei89	KNYDSV	-2.49733	-1.09041
Bei89	QKSDSA	-1.40133	-0.478409
Bei89	EEFEFA	1.62029	1.20886
Bei89	QESDNA	2.32658	1.60324
Bei89	ENSDSA	1.54997	1.16959
Bei89	KNFEFV	-3.26608	-1.51968
Bei89	HNFENV	1.27998	1.01883
Bei89	QESDNV	1.88569	1.35705
Bei89	EEFEFV	0.161398	0.394214
Bei89	QKSDSV	-1.56688	-0.570849
Bei89	KNYDSA	-2.31163	-0.986719
Bei89	HNFENA	1.57236	1.18209
Bei89	KNFEFA	-2.25004	-0.952323
Bei89	KEYDSA	-0.723387	-0.099847
Bei89	ENSDSV	1.03602	0.882599
Bei89	KEYEFV	-1.66633	-0.62638
Bei89	QNSENV	0.444968	0.552558
Bei89	QNFDFV	-2.00653	-0.816352
Bei89	QNSENA	0.67203	0.679349
Bei89	QGFENV	-0.442569	0.0569609
Bei89	HKSEFA	-1.66974	-0.628289
Bei89	HKYENA	-1.68576	-0.637233
Bei89	HEFDSA	2.26695	1.56994
Bei89	HGFDFA	-0.973686	-0.239613
Bei89	EGFESA	1.82147	1.32119
Bei89	QKFENA	-2.22742	-0.939691
Bei89	HESENV	2.8805	1.91255
Bei89	HEFDSV	1.14513	0.943527
Bei89	HKYENV	-2.16813	-0.906587
Bei89	HKSEFV	-2.56802	-1.12988
Bei89	HESENA	3.30829	2.15143
Bei89	QKFENV	-2.14224	-0.892131
Bei89	EGFESV	1.77587	1.29573
Bei89	KEYEFA	-0.995234	-0.251645
Bei89	EEFDSV	0.533871	0.602201
Bei89	KGFDSV	-1.9548	-0.787463
Bei89	KGYEFV	-3.21219	-1.48958
Bei89	QGSESV	0.825121	0.764834
Bei89	KGFDSA	-1.89204	-0.752421
Bei89	KGYEFA	-3.10293	-1.42858
Bei89	QGSDNV	-0.244871	0.167355
Bei89	KNYDNV	-2.63595	-1.16781
Bei89	HNYEFA	0.59429	0.635939
Bei89	KNSESA	-1.24199	-0.389433
Bei89	KNYDNA	-2.06098	-0.846754
Bei89	KNSESV	-1.21997	-0.377139
Bei89	HNYEFV	-0.31172	0.130027
Mos99	HNYDSA	0.560796	0.777873
Mos99	HEYDSA	0.651236	0.820855
Mos99	QGSDNA	2.57193	1.73367
Mos99	HNYDSV	1.82665	1.37947
Mos99	HEYDSV	2.26186	1.58631
Mos99	HKSESA	-2.42591	-0.641565
Mos99	EGSDNA	1.65013	1.29558
Mos99	ENYEFV	-3.91801	-1.35069
Mos99	HNFDSA	-0.0172915	0.503136
Mos99	HNFDSV	1.48379	1.21653
Mos99	ENYEFA	-2.71941	-0.781054
Mos99	EGSDNV	1.83348	1.38272
Mos99	HKSESV	-1.48098	-0.192486
Mos99	KGFDNV	-1.22551	-0.0710729
Mos99	QESDSA	3.08548	1.97773
Mos99	ENSDFA	-0.13316	0.448069
Mos99	QESDSV	3.53881	2.19318
Mos99	QNFESV	0.996495	0.98494
Mos99	KGFDNA	-0.524524	0.262072
Mos99	ENSDFV	-1.43535	-0.1708
Mos99	KGFEFA	-1.57775	-0.238475
Mos99	KNFDNA	-0.410363	0.316328
Mos99	QEFDNA	3.32381	2.091
Mos99	HKSDSV	-0.338256	0.350597
Mos99	HNSDFA	0.124377	0.570464
Mos99	HKFDSA	-2.19461	-0.531638
Mos99	HKSDSA	-0.812762	0.125087
Mos99	QEFDNV	3.06639	1.96866
Mos99	KNFDNV	-0.787534	0.137076
Mos99	KGFEFV	-3.28653	-1.05058
Mos99	HKFDSV	-1.50834	-0.205489
Mos99	HNSDFV	-0.368169	0.33638
Mos99	EKFDNA	-1.52435	-0.213099
Mos99	HEYESV	-1.48857	-0.196094
Mos99	HEYDNA	2.4787	1.68936
Mos99	EKFDNV	-1.5821	-0.240544
Mos99	HGFDSA	-0.596782	0.227732
Mos99	HEYDNV	2.56658	1.73113
Mos99	HEYESA	-2.99188	-0.910543
Mos99	KKYDNA	-3.70842	-1.25108
Mos99	ENSENV	-1.71513	-0.303764
Mos99	QNFDNA	2.4912	1.6953
Mos99	KEFDSV	0.82862	0.905157
Mos99	KESDNA	3.16604	2.01602
Mos99	KEFDSA	1.60167	1.27255
Mos99	QNFDNV	2.20418	1.5589
Mos99	ENSENA	-2.80993	-0.82407
Mos99	QGYENA	1.16342	1.06427
Mos99	QNFESA	-1.09537	-0.00922373
Mos99	KESDNV	2.59687	1.74552
Mos99	EGYENV	-1.23911	-0.0775382
Mos99	HGYDFV	-1.2913	-0.102338
Mos99	QKYEFA	-2.1823	-0.525789
Mos99	EGYENA	-1.16402	-0.0418516
Mos99	QKYEFV	-3.60705	-1.2029
Mos99	HGYDFA	-1.54376	-0.222323
Mos99	ENFENV	-1.58901	-0.243825
Mos99	KGSESA	-2.11678	-0.49465
Mos99	QKYDNA	-0.564669	0.242994
Mos99	HKSDFV	-2.71359	-0.778286
Mos99	QKSESA	-2.25129	-0.558578
Mos99	QKYDNV	-1.40982	-0.158669
Mos99	KGSESV	-0.891882	0.0874849
Mos99	ENFENA	-1.99567	-0.437094
Mos99	HNSESA	-2.2724	-0.568612
Mos99	QKSESV	-1.61774	-0.257479
Mos99	HKSDFA	-1.66481	-0.279851
Mos99	EKFESV	-2.60269	-0.725581
Mos99	ENYESV	-2.3931	-0.625972
Mos99	HNFEFV	-2.94639	-0.888923
Mos99	KKFENV	-4.95583	-1.84391
Mos99	HNFEFA	-3.45677	-1.13148
Mos99	ENYESA	-1.62433	-0.260611
Mos99	HNFDNV	1.90717	1.41774
Mos99	KKFENA	-5.35659	-2.03438
Mos99	EKSDFA	-1.80922	-0.348483
Mos99	KEFDFV	-1.76491	-0.327425
Mos99	EGYDFV	-1.95363	-0.417114
Mos99	QKFDSA	-0.972941	0.0489613
Mos99	HGYENV	0.222442	0.61707
Mos99	EKSDFV	-3.03555	-0.9313
Mos99	HGYENA	-1.21997	-0.0684413
Mos99	QESESA	-1.56642	-0.233091
Mos99	QKFDSV	-1.29449	-0.103854
Mos99	EGYDFA	-0.0598682	0.482901
Mos99	KEFDFA	0.532183	0.764275
Mos99	HEFENA	-2.20291	-0.535583
Mos99	KKSENV	-4.39136	-1.57565
Mos99	KGFESA	-2.78756	-0.813442
Mos99	HEFENV	-1.27418	-0.0942018
Mos99	KGFESV	-2.00859	-0.443235
Mos99	KKSENA	-5.88053	-2.28338
Mos99	QESENA	-1.07004	0.00281531
Mos99	KKSDFA	-6.52942	-2.59177
Mos99	EEFENV	-1.46124	-0.183106
Mos99	QEFESA	-1.15672	-0.03838
Mos99	QESENV	0.124229	0.570394
Mos99	EEFENA	-2.87168	-0.853419
Mos99	KKSDFV	-4.67842	-1.71208
Mos99	QNFDSA	2.453	1.67715
Mos99	HNFESV	-0.847298	0.108674
Mos99	HGSDSA	1.96277	1.44417
Mos99	KNYDFA	-1.69978	-0.296469
Mos99	EESESV	-2.58545	-0.717386
Mos99	QNFDSV	1.95711	1.44148
Mos99	EESESA	-3.04452	-0.935563
Mos99	KNYDFV	-3.16487	-0.992759
Mos99	HGSDSV	1.68982	1.31444
Mos99	HNFESA	-2.95651	-0.893735
Mos99	ENFESA	-1.51828	-0.210211
Mos99	HKYDNA	-1.04522	0.0146085
Mos99	QEYDNA	3.41056	2.13223
Mos99	EEYEFA	-3.12273	-0.972732
Mos99	QNSEFV	-1.34707	-0.128846
Mos99	HKYEFV	-4.59512	-1.67249
Mos99	HKSENV	-0.460216	0.292635
Mos99	QNSEFA	-2.10877	-0.490844
Mos99	EEYEFV	-3.84238	-1.31475
Mos99	HKYDNV	-1.65276	-0.274125
Mos99	ENFESV	-2.21236	-0.540075
Mos99	HKSENA	-3.06547	-0.945516
Mos99	HKYEFA	-4.41401	-1.58641
Mos99	KKYENV	-4.50258	-1.62851
Mos99	QKYDSA	-1.01473	0.0291006
Mos99	EEFDFA	-0.716061	0.171044
Mos99	KGSDFV	-1.57507	-0.237202
Mos99	QEYDFV	0.5679	0.781249
Mos99	KEYDNV	1.3631	1.15917
Mos99	QKYDSV	-1.178	-0.0484922
Mos99	QNFENA	-0.446488	0.299159
Mos99	KGSDFA	-0.183166	0.424304
Mos99	HKFESV	-2.49784	-0.675752
Mos99	HEYEFA	-2.94151	-0.886606
Mos99	HESDFV	-0.833479	0.115241
Mos99	HKFESA	-4.39938	-1.57946
Mos99	QKFDNA	-0.71537	0.171372
Mos99	HNSDNA	1.96195	1.44377
Mos99	EKFDSV	-1.53131	-0.216406
Mos99	HGSESV	-2.38693	-0.623038
Mos99	HGSDNA	1.96863	1.44695
Mos99	EKSDSA	-0.102752	0.462521
Mos99	EKFDSA	-1.2157	-0.0664087
Mos99	HNSDNV	2.27827	1.59411
Mos99	QEYEFA	-3.0072	-0.917827
Mos99	EKSDSV	-0.038786	0.492921
Mos99	KKFEFA	-6.17587	-2.42374
Mos99	HGSDNV	2.06625	1.49334
Mos99	HGSESA	-1.8837	-0.383878
Mos99	EGSENA	-1.72385	-0.307909
Mos99	QKSDNV	0.686532	0.83763
Mos99	EESDNV	0.131204	0.573709
Mos99	EESEFA	-2.95534	-0.89318
Mos99	QNSESV	-0.0156866	0.503899
Mos99	EGSDFV	-1.64839	-0.272045
Mos99	KKYENA	-5.99146	-2.3361
Mos99	EESEFV	-1.71034	-0.301491
Mos99	EESDNA	-0.097703	0.46492
Mos99	QKSDNA	1.18021	1.07225
Mos99	QEYEFV	-2.14739	-0.509199
Mos99	EGSENV	-1.30696	-0.109781
Mos99	QNFENV	0.742403	0.864182
Mos99	EGSDFA	-0.630512	0.211702
Mos99	QNSESA	-1.53471	-0.218023
Mos99	KEYDFA	0.76653	0.875649
Mos99	KNSDFV	-1.15032	-0.0353385
Mos99	KKYEFA	-5.44889	-2.07824
Mos99	QKFEFA	-2.88744	-0.86091
Mos99	HESEFV	-1.80381	-0.34591
Mos99	KKSDSA	-3.62434	-1.21112
Mos99	EEFESV	-2.83547	-0.836211
Mos99	HESEFA	-2.37354	-0.616675
Mos99	QKFEFV	-4.39445	-1.57712
Mos99	KKYEFV	-3.5443	-1.17308
Mos99	KNSDFA	-0.0108549	0.506195
Mos99	KEYDFV	-1.44265	-0.174268
Mos99	EEFESA	-1.67946	-0.286812
Mos99	KKSDSV	-5.18365	-1.95219
Mos99	QGYESA	-0.373794	0.333707
Mos99	HKFENV	-2.34921	-0.605113
Mos99	QGYDFV	-0.945408	0.0620464
Mos99	QEYENV	0.802846	0.892908
Mos99	QKFDNV	-1.41663	-0.161901
Mos99	QEFDFV	-0.166857	0.432054
Mos99	KNFDFV	-3.29471	-1.05447
Mos99	KKFESV	-4.00733	-1.39314
Mos99	KGFDFA	-1.9273	-0.404602
Mos99	QGYDFA	0.888639	0.933682
Mos99	KKFEFV	-3.46156	-1.13376
Mos99	HKFENA	-3.48344	-1.14416
Mos99	QGSENA	-1.18438	-0.0515251
Mos99	KGFDFV	-3.21061	-1.01449
Mos99	KKFESA	-5.35422	-2.03325
Mos99	KNFDFA	-2.00059	-0.439433
Mos99	QEFDFA	1.14649	1.05623
Mos99	HGFENV	-0.704576	0.176502
Mos99	EKFDFV	-4.87774	-1.8068
Mos99	ENFEFA	-1.52794	-0.214806
Mos99	HGFENA	-2.40057	-0.629521
Mos99	ENFEFV	-3.94158	-1.36189
Mos99	EKFDFA	-2.55869	-0.704671
Mos99	QEFEFA	-2.99239	-0.910788
Mos99	KESENV	-0.192787	0.419731
Mos99	HEYDFA	-0.719942	0.1692
Mos99	KNSENV	-0.682138	0.187166
Mos99	HEYDFV	-0.534882	0.25715
Mos99	KESENA	-0.771839	0.144535
Mos99	QKSEFA	-1.8718	-0.378225
Mos99	KNSENA	-1.41777	-0.162445
Mos99	EKFESA	-2.87313	-0.854108
Mos99	HNSESV	-2.2612	-0.563287
Mos99	EEFDFV	-3.01366	-0.920893
Mos99	HESESV	-2.07553	-0.475046
Mos99	ENYENA	-1.185	-0.0518187
Mos99	HGFDSV	0.911555	0.944572
Mos99	KEYDSV	1.13822	1.0523
Mos99	ENYENV	-0.429083	0.307431
Mos99	HESESA	-2.21557	-0.541603
Mos99	QKYENA	-2.09229	-0.483012
Mos99	QKSENV	-0.92722	0.0706904
Mos99	KNYENA	-1.10099	-0.0118945
Mos99	QNYESA	0.117783	0.56733
Mos99	QKYENV	-0.517652	0.265339
Mos99	KNYENV	-1.27779	-0.0959202
Mos99	QESESV	-0.631778	0.2111
Mos99	HNFDFV	-1.11076	-0.0165377
Mos99	QEFEFV	-1.91924	-0.40077
Mos99	HNFDFA	-1.11679	-0.0194054
Mos99	QKSENA	-1.10979	-0.0160744
Mos99	KEYENA	0.219265	0.61556
Mos99	HKYDSV	-1.1263	-0.0239209
Mos99	QKSEFV	-2.43426	-0.645535
Mos99	HKYDSA	-1.57028	-0.234926
Mos99	KESDFA	1.783	1.35873
Mos99	QGYDSV	1.30463	1.13138
Mos99	ENSEFA	-2.80983	-0.824026
Mos99	QGYEFA	-2.10335	-0.488267
Mos99	QGYDSA	1.42076	1.18657
Mos99	QEYDSA	3.21639	2.03995
Mos99	KESDFV	-0.209721	0.411684
Mos99	QGYEFV	-1.28169	-0.0977745
Mos99	ENSEFV	-2.75748	-0.799143
Mos99	KEYENV	0.651798	0.821122
Mos99	HNSDSA	2.36727	1.6364
Mos99	QGSDFV	0.304402	0.656022
Mos99	EGFENV	-1.13051	-0.0259217
Mos99	QGSDFA	2.0268	1.47459
Mos99	HNSDSV	2.29922	1.60406
Mos99	KEYDNA	1.95124	1.43869
Mos99	EGFENA	-1.5003	-0.201669
Mos99	EKSESV	-1.71625	-0.304299
Mos99	KKFDSA	-3.83483	-1.31116
Mos99	QGYENV	1.39	1.17195
Mos99	HEYENA	-1.09861	-0.0107643
Mos99	KKFDSV	-3.744	-1.26799
Mos99	EKSESA	-2.10469	-0.488904
Mos99	HEYENV	-0.541916	0.253807
Mos99	QNFEFV	-1.38901	-0.148776
Mos99	EEYENV	-1.31745	-0.114765
Mos99	KKYDNV	-3.78872	-1.28925
Mos99	EGSESV	-1.38053	-0.144747
Mos99	HKYDFV	-3.6763	-1.23582
Mos99	KESDSA	2.88643	1.88313
Mos99	QEYENA	-0.902561	0.0824098
Mos99	KESDSV	2.67184	1.78115
Mos99	HKYDFA	-3.47251	-1.13896
Mos99	EGSESA	-2.80993	-0.82407
Mos99	EEYENA	-1.01275	0.0300415
Mos99	EGYDNV	0.766207	0.875495
Mos99	HNYDNV	2.0156	1.46927
Mos99	EGYESA	-2.54308	-0.69725
Mos99	HGYEFV	-3.67489	-1.23515
[truncated: 1,457 more rows]
