# Supplementary material for: Major antigenic site B of human influenza H3N2 viruses has an evolving local fitness landscape
Source: Nat Commun. 2020 Mar 6;11:1233. doi: 10.1038/s41467-020-15102-5 (PMC7060233; doi:10.1038/s41467-020-15102-5)
Supplement: Supplementary file 8 — Source Data [file 41467_2020_15102_MOESM8_ESM.xlsx]

## Sheet: Fig. 3a-b
Background	Year	Mean preference	Standard error of preference	KL distance	KL upper CI	KL lower CI
HK68	1968	0.624317	1.11582e-17	0	0	0.001
HK68	1969	0.624317	0	0.012	0.007	0.02
HK68	1970	0.624317	0	0.022	0.021	0.025
HK68	1971	1.12045	0.18752	0.02	0.014	0.029
HK68	1972	0.624317	2.61682e-17	0.072	0.064	0.083
HK68	1973	0.628056	0.00186971	0.108	0.105	0.113
HK68	1974	0.635535	0	0.129	0.121	0.138
HK68	1975	0.635535	0	0.149	0.137	0.164
HK68	1976	1.59143	0	0.22	0.214	0.235
HK68	1977	1.47054	0.120889	0.199	0.189	0.224
HK68	1978	1.65622	0.064795	0.275	0.271	0.282
HK68	1979	1.9802	0	0.341	0.337	0.351
HK68	1980	1.9316	0.0485963	0.348	0.343	0.356
HK68	1981	1.9802	0	0.363	0.361	0.365
HK68	1982	1.85061	0.0819599	0.339	0.328	0.359
HK68	1983	1.9154	0.064795	0.373	0.367	0.39
HK68	1984	1.9802	0	0.403	0.4	0.414
HK68	1985	1.51551	0.134672	0.395	0.39	0.401
HK68	1986	1.35191	0.198683	0.404	0.401	0.409
HK68	1987	0.868158	0.0109013	0.43	0.426	0.439
HK68	1988	0.861864	0.00536743	0.421	0.417	0.426
HK68	1989	0.859214	0.00391948	0.446	0.44	0.454
HK68	1990	0.885091	0.0798254	0.461	0.457	0.467
HK68	1991	1.05686	0.119014	0.465	0.46	0.471
HK68	1992	0.660296	0.123489	0.458	0.454	0.465
HK68	1993	0.417768	2.39437e-17	0.486	0.481	0.492
HK68	1994	0.390379	0.0228665	0.502	0.498	0.507
HK68	1995	0.380824	0.031813	0.491	0.488	0.496
HK68	1996	0.263702	0.0515001	0.488	0.485	0.494
HK68	1997	-0.447543	0.0956127	0.502	0.497	0.507
HK68	1998	-1.03017	0.047002	0.507	0.504	0.511
HK68	1999	-1.13541	0.013768	0.53	0.528	0.534
HK68	2000	-1.12315	0.0183501	0.554	0.552	0.556
HK68	2001	-1.12164	0.0275359	0.553	0.551	0.555
HK68	2002	-1.14874	0.000395922	0.555	0.553	0.557
HK68	2003	-1.08004	0.00473388	0.547	0.546	0.549
HK68	2004	-0.866985	0.00639788	0.543	0.542	0.546
HK68	2005	-1.22353	0.0233397	0.54	0.539	0.543
HK68	2006	-1.66121	0.0182598	0.538	0.535	0.542
HK68	2007	-1.71772	0.00365555	0.535	0.533	0.538
HK68	2008	-1.48842	0.0303483	0.428	0.425	0.433
HK68	2009	-1.12104	0.0126834	0.542	0.541	0.545
HK68	2010	-0.854166	0.00252579	0.532	0.531	0.534
HK68	2011	-0.852167	0.00173631	0.526	0.524	0.528
HK68	2012	-0.847232	0.00278805	0.523	0.521	0.525
HK68	2013	-0.850569	0.00187392	0.52	0.518	0.522
HK68	2014	-0.492544	0.00500421	0.513	0.511	0.515
HK68	2015	-0.277439	0.00312676	0.519	0.517	0.52
HK68	2016	-0.219994	0.00210712	0.519	0.517	0.521
HK68	2017	-0.161688	0.00195996	0.517	0.515	0.519
HK68	2018	-0.172113	0.00230447	0.521	0.52	0.523
Bk79	1968	-0.476888	1.11582e-17	0.275	0.267	0.284
Bk79	1969	-0.476888	2.26623e-17	0.273	0.265	0.284
Bk79	1970	-0.476888	0	0.277	0.269	0.286
Bk79	1971	-0.205475	0.102585	0.251	0.246	0.265
Bk79	1972	-0.476888	1.30841e-17	0.202	0.195	0.213
Bk79	1973	-0.524827	0.0239693	0.185	0.178	0.198
Bk79	1974	-0.620704	0	0.15	0.143	0.165
Bk79	1975	-0.620704	0	0.136	0.124	0.159
Bk79	1976	0.101704	0	0.1	0.093	0.118
Bk79	1977	0.0293803	0.072324	0.067	0.059	0.083
Bk79	1978	0.481977	0.380273	0	0	0.011
Bk79	1979	2.38334	0	0.097	0.085	0.12
Bk79	1980	2.09814	0.285205	0.1	0.091	0.122
Bk79	1981	2.38334	0	0.114	0.104	0.13
Bk79	1982	1.6228	0.481011	0.115	0.106	0.141
Bk79	1983	2.00307	0.380273	0.137	0.128	0.159
Bk79	1984	2.38334	0	0.167	0.156	0.187
Bk79	1985	1.32979	0.311096	0.16	0.15	0.179
Bk79	1986	2.048	0.106042	0.173	0.163	0.19
Bk79	1987	0.70215	0.622145	0.221	0.209	0.24
Bk79	1988	1.06135	0.306323	0.211	0.202	0.23
Bk79	1989	1.21259	0.223687	0.249	0.239	0.266
Bk79	1990	1.58951	0.308954	0.274	0.266	0.291
Bk79	1991	1.72699	0.430388	0.28	0.272	0.296
Bk79	1992	0.0889699	0.46663	0.274	0.265	0.292
Bk79	1993	-0.827473	3.59155e-17	0.294	0.284	0.314
Bk79	1994	-0.830208	0.00473898	0.306	0.298	0.328
Bk79	1995	-0.832465	0.0123407	0.307	0.301	0.322
Bk79	1996	-0.853622	0.0115676	0.319	0.312	0.333
Bk79	1997	-0.992273	0.0196968	0.337	0.331	0.352
Bk79	1998	-1.11268	0.00925804	0.347	0.341	0.36
Bk79	1999	-1.13012	0.00599612	0.381	0.376	0.394
Bk79	2000	-1.12478	0.0079917	0.404	0.398	0.417
Bk79	2001	-1.12412	0.0119922	0.398	0.391	0.412
Bk79	2002	-1.12898	0.00363973	0.392	0.385	0.405
Bk79	2003	-0.751693	0.00551764	0.406	0.398	0.42
Bk79	2004	-0.944945	0.00620802	0.399	0.392	0.413
Bk79	2005	-1.22186	0.0124487	0.396	0.39	0.41
Bk79	2006	-1.45461	0.00973014	0.386	0.38	0.399
Bk79	2007	-1.48471	0.0017823	0.382	0.374	0.396
Bk79	2008	-1.38663	0.0130678	0.336	0.329	0.35
Bk79	2009	-0.955694	0.0112043	0.376	0.369	0.39
Bk79	2010	-0.714489	0.00150618	0.38	0.374	0.393
Bk79	2011	-0.711611	0.0012039	0.377	0.371	0.391
Bk79	2012	-0.711266	0.00101588	0.373	0.366	0.387
Bk79	2013	-0.708942	0.00173068	0.379	0.372	0.393
Bk79	2014	-0.583804	0.00362931	0.373	0.368	0.386
Bk79	2015	-0.62528	0.00215276	0.381	0.376	0.393
Bk79	2016	-0.552338	0.00321789	0.384	0.379	0.396
Bk79	2017	-0.612963	0.00172525	0.386	0.38	0.397
Bk79	2018	-0.569175	0.00364289	0.389	0.384	0.4
Bei89	1968	-0.515651	0	0.421	0.416	0.428
Bei89	1969	-0.515651	0	0.422	0.415	0.432
Bei89	1970	-0.515651	0	0.425	0.421	0.432
Bei89	1971	0.114635	0.238226	0.4	0.393	0.411
Bei89	1972	-0.515651	0	0.359	0.353	0.368
Bei89	1973	-0.577698	0.0310234	0.337	0.331	0.347
Bei89	1974	-0.701791	0	0.305	0.297	0.317
Bei89	1975	-0.701791	0	0.299	0.287	0.318
Bei89	1976	0.525156	0	0.271	0.265	0.287
Bei89	1977	0.395055	0.130101	0.239	0.229	0.257
Bei89	1978	0.73831	0.213153	0.211	0.205	0.227
Bei89	1979	1.80408	0	0.116	0.108	0.132
Bei89	1980	1.64421	0.159865	0.118	0.112	0.13
Bei89	1981	1.80408	0	0.135	0.13	0.142
Bei89	1982	1.37777	0.26962	0.096	0.088	0.109
Bei89	1983	1.59092	0.213153	0.072	0.062	0.087
Bei89	1984	1.80408	0	0.076	0.069	0.086
Bei89	1985	1.14526	0.185097	0.053	0.047	0.062
Bei89	1986	1.51957	0.0899687	0.049	0.045	0.062
Bei89	1987	0.591751	0.404269	0.021	0.016	0.033
Bei89	1988	0.825156	0.199048	0	0	0.008
Bei89	1989	0.923432	0.145352	0.031	0.026	0.043
Bei89	1990	1.13817	0.221867	0.053	0.045	0.063
Bei89	1991	1.20546	0.304989	0.066	0.059	0.079
Bei89	1992	0.0375517	0.330371	0.073	0.064	0.082
Bei89	1993	-0.611284	2.39437e-17	0.106	0.1	0.117
Bei89	1994	-0.608776	0.00879852	0.121	0.113	0.132
Bei89	1995	-0.619345	0.0176281	0.179	0.174	0.189
Bei89	1996	-0.635451	0.015188	0.203	0.197	0.216
Bei89	1997	-0.778966	0.0252149	0.226	0.217	0.238
Bei89	1998	-0.921608	0.0100735	0.238	0.232	0.249
Bei89	1999	-0.940831	0.00628302	0.267	0.261	0.278
Bei89	2000	-0.935239	0.00837409	0.281	0.274	0.292
Bei89	2001	-0.934548	0.012566	0.282	0.273	0.292
Bei89	2002	-0.953777	0.00311907	0.281	0.274	0.292
Bei89	2003	-1.25295	0.00716498	0.299	0.294	0.309
Bei89	2004	-0.982448	0.00867309	0.298	0.293	0.307
Bei89	2005	-0.93895	0.00319592	0.299	0.293	0.306
Bei89	2006	-0.97219	0.00595981	0.293	0.287	0.301
Bei89	2007	-0.979943	0.000335517	0.291	0.286	0.298
Bei89	2008	-0.934714	0.00605798	0.28	0.276	0.289
Bei89	2009	-0.173447	0.0172715	0.301	0.296	0.309
Bei89	2010	0.201091	0.00217034	0.309	0.304	0.317
Bei89	2011	0.205331	0.0011953	0.308	0.303	0.316
Bei89	2012	0.203437	0.000967511	0.301	0.296	0.308
Bei89	2013	0.20102	0.00189036	0.303	0.298	0.311
Bei89	2014	0.142928	0.00237559	0.304	0.298	0.312
Bei89	2015	0.0646404	0.00188653	0.313	0.307	0.321
Bei89	2016	0.0943957	0.00198136	0.321	0.315	0.329
Bei89	2017	0.0653605	0.00125688	0.326	0.32	0.334
Bei89	2018	0.0978865	0.00262304	0.327	0.322	0.335
Mos99	1968	0.0874849	1.39477e-18	0.507	0.505	0.512
Mos99	1969	0.0874849	5.66558e-18	0.503	0.498	0.513
Mos99	1970	0.0874849	0	0.51	0.506	0.513
Mos99	1971	0.142083	0.0206363	0.482	0.475	0.493
Mos99	1972	0.0874849	0	0.447	0.443	0.452
Mos99	1973	0.0812648	0.00311006	0.434	0.43	0.44
Mos99	1974	0.0688246	0	0.412	0.406	0.42
Mos99	1975	0.0688246	0	0.411	0.403	0.43
Mos99	1976	0.419731	0	0.392	0.386	0.406
Mos99	1977	0.3782	0.0415308	0.365	0.356	0.381
Mos99	1978	0.247505	0.172226	0.347	0.339	0.361
Mos99	1979	-0.613627	0	0.322	0.315	0.339
Mos99	1980	-0.484457	0.12917	0.325	0.319	0.336
Mos99	1981	-0.613627	0	0.343	0.341	0.346
Mos99	1982	-0.269174	0.217851	0.285	0.278	0.298
Mos99	1983	-0.441401	0.172226	0.287	0.278	0.301
Mos99	1984	-0.613627	0	0.3	0.295	0.311
Mos99	1985	-0.0701834	0.144051	0.273	0.266	0.281
Mos99	1986	-0.336482	0.0876411	0.273	0.267	0.282
Mos99	1987	0.353178	0.270167	0.261	0.255	0.271
Mos99	1988	0.197197	0.133021	0.238	0.233	0.251
Mos99	1989	0.131521	0.0971366	0.2	0.195	0.206
Mos99	1990	-0.0483508	0.143585	0.195	0.191	0.204
Mos99	1991	-0.151375	0.20458	0.179	0.175	0.185
Mos99	1992	0.616778	0.221755	0.166	0.162	0.171
Mos99	1993	1.0523	7.18311e-17	0.158	0.154	0.164
Mos99	1994	1.04228	0.0153884	0.164	0.16	0.169
Mos99	1995	1.01218	0.0430475	0.114	0.108	0.121
Mos99	1996	0.938424	0.034173	0.04	0.035	0.045
Mos99	1997	0.503954	0.0648691	0.016	0.014	0.021
Mos99	1998	0.106812	0.0306917	0	0	0.003
Mos99	1999	0.0381213	0.00902069	0.025	0.021	0.029
Mos99	2000	0.0461507	0.0120229	0.044	0.042	0.049
Mos99	2001	0.047142	0.0180414	0.056	0.052	0.061
Mos99	2002	0.0247097	0.0022255	0.067	0.063	0.07
Mos99	2003	-0.246585	0.0058635	0.115	0.112	0.119
Mos99	2004	-0.465994	0.006973	0.138	0.135	0.143
Mos99	2005	-0.906578	0.0226384	0.154	0.15	0.159
Mos99	2006	-1.32972	0.0186353	0.161	0.157	0.165
Mos99	2007	-1.39323	0.0035616	0.159	0.156	0.164
Mos99	2008	-1.24381	0.0194503	0.168	0.164	0.173
Mos99	2009	-0.447919	0.0199118	0.172	0.169	0.176
Mos99	2010	-0.0174669	0.00338985	0.172	0.168	0.176
Mos99	2011	-0.0156899	0.00204075	0.169	0.166	0.174
Mos99	2012	-0.0119981	0.00232099	0.162	0.159	0.167
Mos99	2013	-0.0142541	0.00222973	0.177	0.173	0.181
Mos99	2014	0.105144	0.00416762	0.186	0.183	0.19
Mos99	2015	0.056065	0.00254051	0.193	0.19	0.196
Mos99	2016	0.144393	0.00417914	0.197	0.194	0.201
Mos99	2017	0.0881238	0.00271981	0.207	0.205	0.211
Mos99	2018	0.169494	0.00615161	0.211	0.209	0.216
Bris07	1968	-0.46066	2.78954e-17	0.538	0.536	0.541
Bris07	1969	-0.46066	4.53247e-17	0.537	0.533	0.544
Bris07	1970	-0.46066	2.77556e-17	0.542	0.539	0.544
Bris07	1971	-0.601715	0.053314	0.511	0.505	0.524
Bris07	1972	-0.46066	0	0.48	0.475	0.487
Bris07	1973	-0.600853	0.0700966	0.468	0.464	0.475
Bris07	1974	-0.881239	0	0.438	0.434	0.447
Bris07	1975	-0.881239	0	0.433	0.423	0.457
Bris07	1976	-1.02223	0	0.411	0.406	0.425
Bris07	1977	-0.952033	0.0701961	0.393	0.386	0.406
Bris07	1978	-0.995088	0.027141	0.386	0.38	0.4
Bris07	1979	-0.859383	0	0.365	0.357	0.379
Bris07	1980	-0.879739	0.0203557	0.356	0.35	0.365
Bris07	1981	-0.859383	7.85046e-17	0.366	0.364	0.368
Bris07	1982	-0.913665	0.0343309	0.309	0.301	0.322
Bris07	1983	-0.886524	0.027141	0.319	0.311	0.332
Bris07	1984	-0.859383	7.85046e-17	0.332	0.331	0.334
Bris07	1985	-0.898222	0.073953	0.307	0.3	0.314
Bris07	1986	-0.978975	0.0378182	0.313	0.309	0.319
Bris07	1987	-0.570882	0.29085	0.296	0.294	0.302
Bris07	1988	-0.738804	0.143205	0.293	0.288	0.302
Bris07	1989	-0.809508	0.104573	0.289	0.285	0.296
Bris07	1990	-0.824927	0.166744	0.294	0.29	0.301
Bris07	1991	-0.596579	0.180333	0.3	0.298	0.305
Bris07	1992	0.0956299	0.175435	0.296	0.292	0.301
Bris07	1993	0.440178	1.79578e-17	0.284	0.281	0.288
Bris07	1994	0.478114	0.0299662	0.284	0.281	0.287
Bris07	1995	0.43655	0.0145997	0.251	0.248	0.256
Bris07	1996	0.636912	0.0658681	0.196	0.191	0.201
Bris07	1997	1.55254	0.121788	0.178	0.173	0.184
Bris07	1998	2.29112	0.0600843	0.161	0.157	0.165
Bris07	1999	2.44449	0.00123008	0.129	0.127	0.132
Bris07	2000	2.44558	0.00163946	0.122	0.12	0.124
Bris07	2001	2.44572	0.00246015	0.101	0.099	0.104
Bris07	2002	2.44411	0.00206672	0.092	0.09	0.094
Bris07	2003	2.53622	0.00805805	0.042	0.041	0.044
Bris07	2004	2.28047	0.00975483	0.016	0.015	0.018
Bris07	2005	2.14199	0.00561556	0.01	0.01	0.012
Bris07	2006	2.08004	0.00564883	0	0	0.002
Bris07	2007	2.0669	0.00342588	0.005	0.004	0.006
Bris07	2008	1.81201	0.0326593	0.035	0.034	0.037
Bris07	2009	2.38215	0.0093187	0.034	0.033	0.036
Bris07	2010	2.54989	0.00094098	0.042	0.04	0.044
Bris07	2011	2.55011	0.000605534	0.042	0.04	0.044
Bris07	2012	2.54816	0.000942957	0.043	0.042	0.045
Bris07	2013	2.52409	0.00562239	0.052	0.051	0.055
Bris07	2014	2.20958	0.0173396	0.06	0.059	0.063
Bris07	2015	2.62168	0.0111352	0.069	0.067	0.071
Bris07	2016	2.37037	0.0157025	0.077	0.075	0.079
Bris07	2017	2.79046	0.00489864	0.091	0.09	0.093
Bris07	2018	2.63663	0.0113405	0.098	0.096	0.101
NDako16	1968	-0.324892	5.57908e-18	0.519	0.516	0.52
NDako16	1969	-0.324892	2.26623e-17	0.517	0.513	0.525
NDako16	1970	-0.324892	0	0.522	0.521	0.522
NDako16	1971	-0.28518	0.0150098	0.493	0.487	0.504
NDako16	1972	-0.324892	0	0.463	0.458	0.47
NDako16	1973	-0.291695	0.0165985	0.455	0.452	0.461
NDako16	1974	-0.225301	9.81308e-18	0.423	0.417	0.431
NDako16	1975	-0.225301	0	0.415	0.404	0.44
NDako16	1976	-0.301658	0	0.403	0.397	0.416
NDako16	1977	-0.304563	0.00290428	0.382	0.375	0.394
NDako16	1978	-0.338816	0.037158	0.381	0.376	0.392
NDako16	1979	-0.524606	0	0.362	0.357	0.37
NDako16	1980	-0.496738	0.0278685	0.358	0.353	0.367
NDako16	1981	-0.524606	0	0.369	0.368	0.369
NDako16	1982	-0.45029	0.0470015	0.317	0.311	0.33
NDako16	1983	-0.487448	0.037158	0.328	0.32	0.341
NDako16	1984	-0.524606	0	0.343	0.342	0.343
NDako16	1985	-0.591635	0.0795596	0.32	0.316	0.325
NDako16	1986	-0.811871	0.0908412	0.322	0.32	0.327
NDako16	1987	-0.889113	0.0880868	0.319	0.317	0.323
NDako16	1988	-0.939969	0.0433709	0.313	0.308	0.322
NDako16	1989	-0.961383	0.0316709	0.31	0.306	0.316
NDako16	1990	-0.855117	0.185932	0.316	0.312	0.321
NDako16	1991	-0.800724	0.238844	0.316	0.314	0.319
NDako16	1992	0.130894	0.255323	0.312	0.309	0.315
NDako16	1993	0.632339	1.19718e-17	0.303	0.3	0.306
NDako16	1994	0.636981	0.0128962	0.304	0.302	0.307
NDako16	1995	0.611617	0.030041	0.283	0.28	0.287
NDako16	1996	0.571008	0.0207451	0.226	0.221	0.231
NDako16	1997	0.410002	0.0349948	0.206	0.202	0.212
NDako16	1998	0.21586	0.0135195	0.193	0.19	0.196
NDako16	1999	0.188553	0.00692451	0.164	0.163	0.166
NDako16	2000	0.194717	0.00922907	0.163	0.162	0.165
NDako16	2001	0.195478	0.013849	0.147	0.144	0.149
NDako16	2002	0.182418	0.00113297	0.133	0.132	0.135
NDako16	2003	0.203401	0.00587233	0.093	0.092	0.094
NDako16	2004	0.487119	0.00863882	0.082	0.081	0.084
NDako16	2005	0.122161	0.025187	0.075	0.074	0.076
NDako16	2006	-0.352326	0.0178106	0.069	0.067	0.071
NDako16	2007	-0.406755	0.0035502	0.068	0.067	0.069
NDako16	2008	-0.406242	0.00121427	0.071	0.071	0.073
NDako16	2009	0.311172	0.0151886	0.049	0.049	0.05
NDako16	2010	0.635658	0.00216696	0.048	0.048	0.049
NDako16	2011	0.640099	0.00149042	0.04	0.039	0.041
NDako16	2012	0.640818	0.00130766	0.031	0.031	0.032
NDako16	2013	0.648058	0.00312943	0.019	0.019	0.019
NDako16	2014	0.710332	0.00957103	0.007	0.007	0.007
NDako16	2015	0.429763	0.00631672	0	0	0
NDako16	2016	0.579492	0.00936672	0.007	0.007	0.008
NDako16	2017	0.369153	0.00412179	0.016	0.016	0.017
NDako16	2018	0.489853	0.00940153	0.023	0.023	0.024

## Sheet: Fig. 4a-b
ID	Mutation 1	Mutation 2	Positive	Negative	None	class
E156-E158	E156	E158	0	5	1	neg
E156-G158	E156	G158	3	1	2	mix
E156-K158	E156	K158	4	1	1	mix
E156-N158	E156	N158	1	4	1	mix
H156-E158	H156	E158	1	4	1	mix
H156-G158	H156	G158	0	2	4	mix
H156-K158	H156	K158	5	1	0	mix
H156-N158	H156	N158	1	4	1	mix
K156-E158	K156	E158	4	0	2	mix
K156-G158	K156	G158	3	2	1	mix
K156-K158	K156	K158	1	5	0	mix
K156-N158	K156	N158	4	1	1	mix
Q156-E158	Q156	E158	1	4	1	mix
Q156-G158	Q156	G158	0	3	3	mix
Q156-K158	Q156	K158	4	1	1	mix
Q156-N158	Q156	N158	1	4	1	mix
E156-F159	E156	F159	2	4	0	mix
E156-S159	E156	S159	3	2	1	mix
E156-Y159	E156	Y159	2	1	3	mix
H156-F159	H156	F159	4	1	1	mix
H156-S159	H156	S159	0	5	1	mix
H156-Y159	H156	Y159	4	0	2	pos
K156-F159	K156	F159	1	1	4	mix
K156-S159	K156	S159	0	5	1	neg
K156-Y159	K156	Y159	0	5	1	mix
Q156-F159	Q156	F159	0	3	3	mix
Q156-S159	Q156	S159	4	0	2	mix
Q156-Y159	Q156	Y159	2	1	3	mix
E156-D190	E156	D190	2	3	1	mix
E156-E190	E156	E190	3	2	1	mix
H156-D190	H156	D190	1	2	3	mix
H156-E190	H156	E190	2	1	3	mix
K156-D190	K156	D190	2	1	3	mix
K156-E190	K156	E190	2	1	3	mix
Q156-D190	Q156	D190	3	3	0	mix
Q156-E190	Q156	E190	3	3	0	mix
E156-F193	E156	F193	0	2	4	mix
E156-N193	E156	N193	0	2	4	mix
E156-S193	E156	S193	4	0	2	pos
H156-F193	H156	F193	2	1	3	mix
H156-N193	H156	N193	2	1	3	mix
H156-S193	H156	S193	0	2	4	mix
K156-F193	K156	F193	2	1	3	mix
K156-N193	K156	N193	1	1	4	mix
K156-S193	K156	S193	2	0	4	mix
Q156-F193	Q156	F193	2	1	3	mix
Q156-N193	Q156	N193	0	1	5	mix
Q156-S193	Q156	S193	0	2	4	mix
E156-A196	E156	A196	4	0	2	mix
E156-V196	E156	V196	0	4	2	mix
H156-A196	H156	A196	1	3	2	mix
H156-V196	H156	V196	3	1	2	mix
K156-A196	K156	A196	2	2	2	mix
K156-V196	K156	V196	2	2	2	mix
Q156-A196	Q156	A196	0	2	4	mix
Q156-V196	Q156	V196	2	0	4	mix
E158-F159	E158	F159	2	0	4	mix
E158-S159	E158	S159	0	4	2	mix
E158-Y159	E158	Y159	5	0	1	pos
G158-F159	G158	F159	1	0	5	mix
G158-S159	G158	S159	0	2	4	mix
G158-Y159	G158	Y159	0	1	5	mix
K158-F159	K158	F159	0	4	2	neg
K158-S159	K158	S159	6	0	0	pos
K158-Y159	K158	Y159	0	5	1	neg
N158-F159	N158	F159	3	0	3	pos
N158-S159	N158	S159	0	3	3	neg
N158-Y159	N158	Y159	4	0	2	mix
E158-D190	E158	D190	2	2	2	mix
E158-E190	E158	E190	2	2	2	mix
G158-D190	G158	D190	0	2	4	mix
G158-E190	G158	E190	0	2	4	mix
K158-D190	K158	D190	0	2	4	mix
K158-E190	K158	E190	2	0	4	mix
N158-D190	N158	D190	5	0	1	pos
N158-E190	N158	E190	0	5	1	neg
E158-F193	E158	F193	1	0	5	mix
E158-N193	E158	N193	0	2	4	mix
E158-S193	E158	S193	0	0	6	mix
G158-F193	G158	F193	1	0	5	mix
G158-N193	G158	N193	0	1	5	mix
G158-S193	G158	S193	1	0	5	mix
K158-F193	K158	F193	0	4	2	mix
K158-N193	K158	N193	1	0	5	mix
K158-S193	K158	S193	2	0	4	mix
N158-F193	N158	F193	3	0	3	mix
N158-N193	N158	N193	1	0	5	mix
N158-S193	N158	S193	0	2	4	neg
E158-A196	E158	A196	3	0	3	mix
E158-V196	E158	V196	0	3	3	mix
G158-A196	G158	A196	0	1	5	mix
G158-V196	G158	V196	0	1	5	mix
K158-A196	K158	A196	3	0	3	mix
K158-V196	K158	V196	0	3	3	mix
N158-A196	N158	A196	0	3	3	mix
N158-V196	N158	V196	3	0	3	mix
F159-D190	F159	D190	1	2	3	mix
F159-E190	F159	E190	2	1	3	mix
S159-D190	S159	D190	4	1	1	mix
S159-E190	S159	E190	4	1	1	mix
Y159-D190	Y159	D190	1	4	1	mix
Y159-E190	Y159	E190	4	1	1	mix
F159-F193	F159	F193	1	5	0	mix
F159-N193	F159	N193	4	1	1	mix
F159-S193	F159	S193	0	0	6	mix
S159-F193	S159	F193	5	1	0	mix
S159-N193	S159	N193	1	5	0	mix
S159-S193	S159	S193	3	0	3	pos
Y159-F193	Y159	F193	1	4	1	mix
Y159-N193	Y159	N193	4	1	1	mix
Y159-S193	Y159	S193	0	0	6	mix
F159-A196	F159	A196	1	0	5	mix
F159-V196	F159	V196	0	1	5	mix
S159-A196	S159	A196	2	3	1	mix
S159-V196	S159	V196	2	3	1	mix
Y159-A196	Y159	A196	1	1	4	mix
Y159-V196	Y159	V196	1	1	4	mix
D190-F193	D190	F193	1	4	1	mix
D190-N193	D190	N193	3	2	1	mix
D190-S193	D190	S193	3	0	3	mix
E190-F193	E190	F193	4	1	1	mix
E190-N193	E190	N193	2	3	1	mix
E190-S193	E190	S193	3	0	3	mix
D190-A196	D190	A196	5	0	1	pos
D190-V196	D190	V196	0	5	1	neg
E190-A196	E190	A196	0	5	1	neg
E190-V196	E190	V196	0	5	1	neg
F193-A196	F193	A196	6	0	0	pos
F193-V196	F193	V196	0	6	0	neg
N193-A196	N193	A196	0	5	1	mix
N193-V196	N193	V196	5	0	1	mix
S193-A196	S193	A196	0	6	0	neg
S193-V196	S193	V196	0	6	0	neg
E156-E156	E156	E156	3	3	0	mix
H156-H156	H156	H156	3	1	2	mix
Q156-Q156	Q156	Q156	5	0	1	pos
K156-K156	K156	K156	0	3	3	mix
E158-E158	E158	E158	5	1	0	mix
K158-K158	K158	K158	0	5	1	mix
N158-N158	N158	N158	4	0	2	mix
G158-G158	G158	G158	3	1	2	mix
F159-F159	F159	F159	1	4	1	mix
Y159-Y159	Y159	Y159	1	3	2	mix
S159-S159	S159	S159	5	0	1	pos
D190-D190	D190	D190	3	3	0	mix
E190-E190	E190	E190	3	3	0	mix
F193-F193	F193	F193	0	6	0	neg
N193-N193	N193	N193	5	0	1	pos
S193-S193	S193	S193	5	0	1	mix
A196-A196	A196	A196	1	4	1	mix
V196-V196	V196	V196	4	1	1	mix

## Sheet: Fig. 5e-f
Background 1	Background 2	HA sequence identity	RBS sequence identity	Correlation of fitness landscape
Bris07	Bei89	454	0	-0.200657
Bris07	Bk79	447	1	-0.302358
Bris07	HK68	429	0	-0.131115
Bris07	NDako16	476	4	0.413142
Bris07	Mos99	466	4	0.393289
Bei89	Bk79	476	4	0.923073
Bei89	HK68	446	3	0.574196
Bei89	NDako16	446	0	0.314461
Bei89	Mos99	467	2	0.371177
Bk79	HK68	460	4	0.485021
Bk79	NDako16	441	0	0.180488
Bk79	Mos99	454	3	0.275323
HK68	NDako16	424	1	0.45512
HK68	Mos99	438	2	0.498317
NDako16	Mos99	453	3	0.816561
